# Supplementary material for: Genetic Analysis of the Conserved Population of Dengchuan Cattle Based on High Concordance SNP loci
Source: Animals (Basel). 2025 Oct 10;15(20):2937. doi: 10.3390/ani15202937 (PMC12560868; doi:10.3390/ani15202937)
Supplement: Supplementary file 1 [file animals-15-02937-s001.zip]

Archive with 5 entries (5 files):
- Supplementary Table S1 Individual Inbreeding Coefficient Metrics.csv
- Supplementary Table S2 SNP Diversity Metrics.csv
- Supplementary Table S3.xlsx
- Supplementary Table S4.xlsx
- Supplementary Table S5.xlsx
