# Supplementary material for: Genetic Analysis of the Conserved Population of Dengchuan Cattle Based on High Concordance SNP loci
Source: Animals (Basel). 2025 Oct 10;15(20):2937. doi: 10.3390/ani15202937 (PMC12560868; doi:10.3390/ani15202937)
Supplement: Supplementary file 1 [file animals-15-02937-s001.zip › Supplementary Table S1 Individual Inbreeding Coefficient Metrics.csv]

FID	IID	Fi
221	20026	0.04081
222	118002	-0.0572
223	20023	0.2588
224	20022	0.03513
225	20015	0.2659
227	121003	0.04949
228	22009	0.04481
229	22005	0.05431
230	121024	0.15
232	22006	0.0004568
233	21018	0.1823
234	21013	-0.01919
236	122003	0.1636
237	21023	0.01305
238	20037	0.1308
240	20020	0.0146
242	21022	0.268
243	20007	0.3679
244	20006	0.02347
245	21007	0.3839
246	20013	-0.1923
247	120010	0.0478
248	121019	0.286
249	20017	-0.04275
251	20003	-0.09525
253	20031	-0.01089
254	20024	-0.01062
255	20011	0.01908
256	20002	-0.02261
257	20001	0.07303
258	122002	-0.07358
259	20038	0.06097
261	21002	0.09984
262	22007	-0.01696
263	22008	0.01432
264	23001	0.2441
265	22010	0.2334
266	121030	0.1186
267	20036	-0.008999
268	21017	-0.03489
271	21005	0.112
272	20030	-0.007139
275	21001	-0.03116
276	20034	0.1035
277	21025	0.003785
278	21016	-0.005225
279	21020	-0.04052
280	21015	0.01768
281	120009	0.02498
282	21008	0.2875
283	20019	0.1361
284	20004	0.09855
286	20012	-0.02563
287	21010	0.05133
288	22001	0.3056
289	21011	-0.07349
290	20029	0.02608
291	21004	0.05646
292	120033	0.2142
294	120042	-0.03407
