# Supplementary material for: Genetic Analysis of the Conserved Population of Dengchuan Cattle Based on High Concordance SNP loci
Source: Animals (Basel). 2025 Oct 10;15(20):2937. doi: 10.3390/ani15202937 (PMC12560868; doi:10.3390/ani15202937)
Supplement: Supplementary file 1 [file animals-15-02937-s001.zip › Supplementary Table S2 SNP Diversity Metrics.csv]

SNP	He	Ho	PIC	MAF	SHI
BovineHD0100000005	0.03508	0.03571	0.0350820407999999	0.01786	0.129250292680758
BovineHD0100000035	0.32	0.3	0.32	0.2	0.721928094887362
Hapmap43437-BTA-101873	0.1244	0.1333	0.1244502222	0.06667	0.353372026075685
BovineHD0100000042	0.4728	0.4333	0.47276222	0.3833	0.960339403877867
BovineHD0100000043	0.4826	0.4407	0.48262752	0.4068	0.974789617180132
BovineHD0100000048	0.4345	0.3621	0.434478	0.319	0.903290678034873
BovineHD0100000051	0.2994	0.2667	0.29940222	0.1833	0.687243244869931
BovineHD0100000057	0.4328	0.3667	0.43280222	0.3167	0.900756663641501
BovineHD0100000066	0.3394	0.3	0.33948222	0.2167	0.75409585644602
BovineHD0100000064	0.1099	0.1167	0.1098552222	0.05833	0.320779659321475
BovineHD0100000067	0.1244	0.1333	0.1244502222	0.06667	0.353372026075685
ARS-BFGL-NGS-16466	0.095	0.1	0.0950000000000001	0.05	0.286396957115956
BovineHD0100000077	0.4861	0.4	0.48612222	0.4167	0.979884934247828
BovineHD0100000079	0.18	0.1	0.18	0.1	0.468995593589281
BovineHD0100000081	0.2888	0.1833	0.28875	0.175	0.669015835056558
BovineHD0100000106	0.04875	0.05	0.0487500000000001	0.025	0.16866093149667
BovineHD0100000110	0.2188	0.2167	0.21875	0.125	0.543564443199596
Hapmap34944-BES1_Contig627_1906	0.4688	0.3833	0.46875	0.375	0.954434002924965
BovineHD0100000137	0.2311	0.2	0.23106222	0.1333	0.566419484959111
BovineHD0100000141	0.18	0.1667	0.18	0.1	0.468995593589281
BovineHD0100000151	0.3099	0.3167	0.30990222	0.1917	0.705014213119495
BovineHD0100000155	0.2311	0.2333	0.23106222	0.1333	0.566419484959111
BovineHD0100000161	0.2311	0.2333	0.23106222	0.1333	0.566419484959111
ARS-BFGL-NGS-98142	0.1665	0.1833	0.1665332222	0.09167	0.442019631307153
BovineHD0100000166	0.42	0.4333	0.42	0.3	0.881290899230693
BovineHD0100000170	0.48	0.4667	0.48	0.4	0.970950594454669
Hapmap53946-rs29015852	0.3324	0.2807	0.3323795	0.2105	0.742437385204954
BovineHD0100000183	0.1932	0.15	0.19314222	0.1083	0.494766854061876
BovineHD0100017127	0.4978	0.6	0.49778222	0.4667	0.996798050263943
BovineHD0100000221	0.2994	0.3333	0.29940222	0.1833	0.687243244869931
BovineHD0100000231	0.2994	0.3333	0.29940222	0.1833	0.687243244869931
chr1_709450	0.2994	0.3333	0.29940222	0.1833	0.687243244869931
BovineHD0100000242	0.1264	0.1017	0.12640632	0.0678	0.357659524283002
BovineHD0100000244	0.1244	0.1	0.1244502222	0.06667	0.353372026075685
BovineHD0100000252	0.4959	0.6182	0.4958595	0.4545	0.994018249356338
BovineHD0100000257	0.4994	0.4667	0.49944222	0.4833	0.999195143876905
BovineHD0100000261	0.4911	0.4667	0.49110222	0.4333	0.98712487033738
BovineHD0100000262	0.4328	0.3667	0.43280222	0.3167	0.900756663641501
ARS-BFGL-BAC-32770	0.4305	0.5254	0.43051008	0.3136	0.897285426375232
ARS-BFGL-NGS-65067	0.1388	0.1167	0.13875	0.075	0.384311544126497
BovineHD0100000291	0.04875	0.05	0.0487500000000001	0.025	0.16866093149667
BovineHD0100000293	0.1528	0.1667	0.1527722222	0.08333	0.41380531875998
BovineHD0100000296	0.1653	0.1455	0.1652907438	0.09091	0.439500006848932
BovineHD0100000297	0.2285	0.2281	0.22856288	0.1316	0.5618099201077
BovineHD0100000319	0.1431	0.08621	0.1431395838	0.07759	0.393629951194365
ARS-BFGL-NGS-98203	0.08678	0.09091	0.0867685949999999	0.04545	0.266745022380322
BovineHD0100000344	0.1528	0.1333	0.1527722222	0.08333	0.41380531875998
BovineHD0100000354	0.07986	0.08333	0.0798672221999999	0.04167	0.249897371172321
ARS-BFGL-BAC-2376	0.2311	0.1667	0.23106222	0.1333	0.566419484959111
BovineHD0100000373	0.1409	0.1525	0.1409057742	0.07627	0.388897963161234
BovineHD0100000375	0.4994	0.4	0.49944222	0.4833	0.999195143876905
BovineHD0100000382	0.2778	0.2222	0.27782222	0.1667	0.650099813481045
ARS-BFGL-BAC-6557	0.1244	0.1333	0.1244502222	0.06667	0.353372026075685
BovineHD0100000391	0.18	0.1333	0.18	0.1	0.468995593589281
BovineHD0100000392	0.1244	0.1333	0.1244502222	0.06667	0.353372026075685
ARS-BFGL-BAC-12931	0.199	0.1897	0.19906718	0.1121	0.506217877656714
BovineHD0100000402	0.2091	0.1695	0.20906808	0.1186	0.525323174638361
Hapmap53766-ss46526150	0.1388	0.1167	0.13875	0.075	0.384311544126497
BovineHD0100000426	0.4932	0.35	0.49320222	0.4417	0.990170532545168
BovineHD0100000429	0.1528	0.1333	0.1527722222	0.08333	0.41380531875998
BovineHD4100000006	0.1528	0.1333	0.1527722222	0.08333	0.41380531875998
ARS-BFGL-NGS-115971	0.2311	0.2	0.23106222	0.1333	0.566419484959111
BovineHD0100000436	0.255	0.2	0.255	0.15	0.6098403047164
BovineHD0100000437	0.09652	0.1017	0.0965285549999999	0.05085	0.289996781832588
BovineHD0100000442	0.4908	0.3898	0.49080632	0.4322	0.986695374186061
ARS-BFGL-NGS-62826	0.4888	0.4167	0.48875	0.425	0.983708262623186
BovineHD0100000455	0.2311	0.2	0.23106222	0.1333	0.566419484959111
BovineHD0100000459	0.4132	0.4167	0.41322222	0.2917	0.870907135619909
BovineHD0100000478	0.4988	0.45	0.49875	0.475	0.99819587904281
BovineHD0100000488	0.455	0.4333	0.455	0.35	0.934068055375491
BovineHD0100000504	0.3832	0.35	0.38316222	0.2583	0.824170198704454
ARS-BFGL-NGS-105306	0.1284	0.06897	0.1284262782	0.06897	0.362068083762567
BovineHD0100000526	0.1665	0.1833	0.1665332222	0.09167	0.442019631307153
DB-1579-seq-rs381418143	0.4999	0.35	0.49986222	0.4917	0.999801216347209
HP_ARS-BFGL-NGS-39992-B	0.1172	0.125	0.1171875	0.0625	0.337290066617014
ARS-BFGL-BAC-13059	0.2061	0.1667	0.20616222	0.1167	0.519800130912033
BovineHD0100000593	0.4932	0.4833	0.49320222	0.4417	0.990170532545168
ARS-BFGL-NGS-25183	0.4321	0.4211	0.43214072	0.3158	0.89975550019379
ARS-BFGL-BAC-16253	0.1134	0.05172	0.1133981688	0.06034	0.328793116214242
BovineHD0100000632	0.3988	0.3167	0.39875	0.275	0.848548178294616
ARS-BFGL-NGS-29653	0.4388	0.3833	0.43875	0.325	0.909736122531166
HP_ARS-BFGL-NGS-29653A	0.4388	0.3833	0.43875	0.325	0.909736122531166
HP_ARS-BFGL-NGS-29653B	0.4388	0.3833	0.43875	0.325	0.909736122531166
ARS-BFGL-NGS-85297	0.4978	0.4667	0.49778222	0.4667	0.996798050263943
BovineHD0100000681	0.4964	0.5424	0.49640448	0.4576	0.994806526234505
ARS-BFGL-NGS-16727	0.2778	0.2667	0.27782222	0.1667	0.650099813481045
ARS-BFGL-NGS-115671	0.4328	0.4	0.43280222	0.3167	0.900756663641501
BovineHD0100000714	0.3394	0.3	0.33948222	0.2167	0.75409585644602
BovineHD0100000719	0.495	0.4333	0.495	0.45	0.992774453987808
BovineHD0100000722	0.4499	0.45	0.44988222	0.3417	0.926436205542278
BovineHD0100000740	0.3488	0.3167	0.34875	0.225	0.769192829013014
BovineHD0100000780	0.493	0.4068	0.49296702	0.4407	0.989829633199048
BovineHD0100000784	0.4499	0.45	0.44988222	0.3417	0.926436205542278
BovineHD0100000785	0.4911	0.4667	0.49110222	0.4333	0.98712487033738
BovineHD0100000794	0.4061	0.4	0.40608222	0.2833	0.859908419040028
ARS-BFGL-NGS-103391	0.4029	0.3898	0.40293582	0.2797	0.855041717435841
BovineHD0100000798	0.5	0.5	0.5	0.5	1
BovineHD0100000805	0.4728	0.4333	0.47276222	0.3833	0.960339403877867
BovineHD0100000807	0.4444	0.4333	0.44442222	0.3333	0.918262497114358
ARS-BFGL-NGS-22858	0.07986	0.08333	0.0798672221999999	0.04167	0.249897371172321
BovineHD0100000832	0.4994	0.4667	0.49944222	0.4833	0.999195143876905
BovineHD0100000837	0.2311	0.2333	0.23106222	0.1333	0.566419484959111
BovineHD4100000025	0.4851	0.4483	0.48513912	0.4138	0.978452794646768
ARS-BFGL-NGS-92033	0.06444	0.06667	0.0644382222	0.03333	0.2108261067998
BovineHD0100000857	0.1388	0.1167	0.13875	0.075	0.384311544126497
ARS-BFGL-NGS-89044	0.2854	0.3103	0.28535648	0.1724	0.663165625010345
BovineHD0100000876	0.4778	0.5088	0.47782382	0.3947	0.967765739257459
BovineHD0100000878	0.4644	0.4333	0.46446222	0.3667	0.948104523339019
BovineHD0100000895	0.4029	0.4576	0.40293582	0.2797	0.855041717435841
ARS-BFGL-NGS-58892	0.04875	0.05	0.0487500000000001	0.025	0.16866093149667
BovineHD0100000899	0.3394	0.3333	0.33948222	0.2167	0.75409585644602
BovineHD0100000905	0.3394	0.3333	0.33948222	0.2167	0.75409585644602
ARS-BFGL-NGS-98287	0.2188	0.1833	0.21875	0.125	0.543564443199596
BovineHD0100000919	0.4281	0.3793	0.42802782	0.3103	0.893519453363378
BovineHD0100000926	0.48	0.4667	0.48	0.4	0.970950594454669
BTB-00001612	0.1099	0.1167	0.1098552222	0.05833	0.320779659321475
BovineHD0100000930	0.03278	0.03333	0.0327842221999999	0.01667	0.122311205390522
BovineHD0100000948	0.255	0.2667	0.255	0.15	0.6098403047164
ARS-BFGL-NGS-15775	0.1134	0.1207	0.1133981688	0.06034	0.328793116214242
BovineHD0100000956	0.3394	0.3333	0.33948222	0.2167	0.75409585644602
BovineHD0100000963	0.1388	0.15	0.13875	0.075	0.384311544126497
ARS-BFGL-NGS-59192	0.1932	0.15	0.19314222	0.1083	0.494766854061876
BovineHD0100000971	0.1528	0.1667	0.1527722222	0.08333	0.41380531875998
BovineHD0100000973	0.4765	0.5167	0.47654222	0.3917	0.965887859875802
ARS-BFGL-NGS-37412	0.18	0.1667	0.18	0.1	0.468995593589281
BovineHD0100001003	0.455	0.4	0.455	0.35	0.934068055375491
BovineHD4100000029	0.1528	0.1	0.1527722222	0.08333	0.41380531875998
BovineHD0100001009	0.2061	0.2333	0.20616222	0.1167	0.519800130912033
BTB-02081949	0.2778	0.2667	0.27782222	0.1667	0.650099813481045
BTB-00001074	0.1961	0.1864	0.19611192	0.1102	0.500518923955093
BovineHD0100001041	0.32	0.3273	0.32	0.2	0.721928094887362
ARS-BFGL-NGS-43924	0.1244	0.1333	0.1244502222	0.06667	0.353372026075685
BovineHD0100001045	0.42	0.3333	0.42	0.3	0.881290899230693
ARS-BFGL-NGS-30999	0.2888	0.2833	0.28875	0.175	0.669015835056558
BovineHD0100001066	0.4888	0.5167	0.48875	0.425	0.983708262623186
BovineHD0100001067	0.455	0.5	0.455	0.35	0.934068055375491
ARS-USMARC-Parent-DQ381153-rs29012842	0.4481	0.4407	0.448158	0.339	0.923858557602282
ARS-USMARC-Parent-DQ381153-rs29012842_dup	0.4499	0.45	0.44988222	0.3417	0.926436205542278
BovineHD0100001088	0.3578	0.4	0.35774222	0.2333	0.783719736103
BovineHD0100001090	0.4888	0.55	0.48875	0.425	0.983708262623186
BovineHD0100001094	0.375	0.3276	0.375	0.25	0.811278124459133
BovineHD0100001098	0.4061	0.3667	0.40608222	0.2833	0.859908419040028
BovineHD0100001109	0.18	0.1667	0.18	0.1	0.468995593589281
BovineHD0100001114	0.4265	0.4167	0.42650222	0.3083	0.891201344564129
BTA-31687-no-rs	0.1099	0.1167	0.1098552222	0.05833	0.320779659321475
BovineHD0100001128	0.4965	0.4833	0.49652222	0.4583	0.994976791354233
ARS-BFGL-NGS-36096	0.4328	0.4333	0.43280222	0.3167	0.900756663641501
BovineHD0100001143	0.4948	0.4576	0.49483872	0.4492	0.992540983189561
BovineHD0100001148	0.4388	0.4167	0.43875	0.325	0.909736122531166
BovineHD0100001154	0.4606	0.4386	0.46057568	0.3596	0.942350658239043
BovineHD0100001169	0.255	0.3	0.255	0.15	0.6098403047164
BovineHD0100001177	0.3665	0.3833	0.36656222	0.2417	0.79785590905019
ARS-BFGL-NGS-43005	0.1528	0.1667	0.1527722222	0.08333	0.41380531875998
BovineHD0100001188	0.4884	0.5085	0.48835662	0.4237	0.983136343889123
Hapmap59750-rs29024375	0.4405	0.4828	0.44055648	0.3276	0.912455489137456
BovineHD0100001215	0.4999	0.55	0.49986222	0.4917	0.999801216347209
BTB-00002335	0.06444	0.06667	0.0644382222	0.03333	0.2108261067998
BovineHD0100001246	0.255	0.2333	0.255	0.15	0.6098403047164
ARS-BFGL-NGS-81011	0.455	0.5333	0.455	0.35	0.934068055375491
BovineHD0100001269	0.4832	0.4833	0.48318222	0.4083	0.975599192327837
BovineHD0100001276	0.4987	0.4407	0.49870968	0.4746	0.998137660247192
BTB-00003162	0.1932	0.15	0.19314222	0.1083	0.494766854061876
BovineHD0100001293	0.4999	0.5167	0.49986222	0.4917	0.999801216347209
BovineHD0100001305	0.4974	0.5273	0.49735008	0.4636	0.996173589473289
BovineHD0100001307	0.07986	0.08333	0.0798672221999999	0.04167	0.249897371172321
BTB-00002966	0.18	0.1667	0.18	0.1	0.468995593589281
BovineHD0100001329	0.4728	0.4333	0.47276222	0.3833	0.960339403877867
BovineHD0100001332	0.32	0.2333	0.32	0.2	0.721928094887362
BovineHD0100001345	0.4765	0.5167	0.47654222	0.3917	0.965887859875802
BovineHD0100001346	0.4765	0.5167	0.47654222	0.3917	0.965887859875802
BTA-34568-no-rs	0.4328	0.4667	0.43280222	0.3167	0.900756663641501
BovineHD0100001367	0.48	0.5333	0.48	0.4	0.970950594454669
BovineHD0100001370	0.1099	0.08333	0.1098552222	0.05833	0.320779659321475
BTB-00002687	0.4851	0.4483	0.48513912	0.4138	0.978452794646768
BovineHD0100001406	0.3488	0.35	0.34875	0.225	0.769192829013014
BTB-01747944	0.4994	0.4333	0.49944222	0.4833	0.999195143876905
BovineHD0100001409	0.4102	0.339	0.41019678	0.2881	0.866254227065928
BTB-02105769	0.3988	0.35	0.39875	0.275	0.848548178294616
BovineHD0100001416	0.3988	0.35	0.39875	0.275	0.848548178294616
BovineHD0100001418	0.03278	0.03333	0.0327842221999999	0.01667	0.122311205390522
BovineHD0100001424	0.1264	0.1356	0.12640632	0.0678	0.357659524283002
BovineHD0100001438	0.3662	0.3448	0.36625208	0.2414	0.797360689358379
BovineHD0100001441	0.4677	0.5085	0.46769118	0.3729	0.952872792113813
BTB-01996267	0.2778	0.2667	0.27782222	0.1667	0.650099813481045
BovineHD0100001459	0.3988	0.4167	0.39875	0.275	0.848548178294616
Hapmap38555-BTA-101264	0.1528	0.1333	0.1527722222	0.08333	0.41380531875998
BovineHD0100001491	0.2538	0.2982	0.25373838	0.1491	0.607583464160034
BovineHD0100001514	0.4861	0.6	0.48612222	0.4167	0.979884934247828
Hapmap60540-rs29021339	0.1212	0.1296	0.1212193278	0.06481	0.346250032834371
BovineHD0100001535	0.3394	0.3333	0.33948222	0.2167	0.75409585644602
BovineHD0100001536	0.18	0.2	0.18	0.1	0.468995593589281
Hapmap60652-rs29022048	0.4965	0.5167	0.49652222	0.4583	0.994976791354233
BovineHD0100001557	0.4132	0.4167	0.41322222	0.2917	0.870907135619909
BovineHD0100001562	0.4314	0.4074	0.43140192	0.3148	0.898636752874937
BTB-01160178	0.32	0.2909	0.32	0.2	0.721928094887362
BovineHD0100001591	0.1099	0.08333	0.1098552222	0.05833	0.320779659321475
BovineHD0100001596	0.3099	0.25	0.30990222	0.1917	0.705014213119495
ARS-BFGL-NGS-111125	0.2061	0.1667	0.20616222	0.1167	0.519800130912033
BovineHD0100001610	0.1388	0.15	0.13875	0.075	0.384311544126497
BTB-01160026	0.1454	0.1579	0.145433795	0.07895	0.39846860118579
BovineHD0100001633	0.2778	0.3	0.27782222	0.1667	0.650099813481045
Hapmap44178-BTA-101248	0.1099	0.1167	0.1098552222	0.05833	0.320779659321475
BovineHD0100001637	0.455	0.4667	0.455	0.35	0.934068055375491
BovineHD0100001640	0.18	0.1667	0.18	0.1	0.468995593589281
ARS-BFGL-NGS-114983	0.3659	0.4107	0.36594158	0.2411	0.796864760632615
BovineHD0100001664	0.3988	0.4167	0.39875	0.275	0.848548178294616
BovineHD0100001667	0.07986	0.08333	0.0798672221999999	0.04167	0.249897371172321
BovineHD0100001686	0.3615	0.3684	0.36145152	0.2368	0.789678170545108
BovineHD0100001688	0.1388	0.1167	0.13875	0.075	0.384311544126497
BTB-00003983	0.1528	0.1667	0.1527722222	0.08333	0.41380531875998
BovineHD0100001699	0.4757	0.5085	0.47571192	0.3898	0.964670360188028
BovineHD0100001705	0.4157	0.375	0.41562168	0.2946	0.87458946835521
ARS-BFGL-NGS-100349	0.04875	0.05	0.0487500000000001	0.025	0.16866093149667
BovineHD0100001716	0.4481	0.4746	0.448158	0.339	0.923858557602282
BovineHD0100001722	0.3138	0.2542	0.31382798	0.1949	0.711610072789421
BTB-00003770	0.2432	0.25	0.24324222	0.1417	0.58867370193101
BovineHD0100001741	0.4765	0.55	0.47654222	0.3917	0.965887859875802
BTB-00003715	0.375	0.4	0.375	0.25	0.811278124459133
BovineHD0100001745	0.1244	0.1	0.1244502222	0.06667	0.353372026075685
BovineHD0100001759	0.03278	0.03333	0.0327842221999999	0.01667	0.122311205390522
BovineHD0100001769	0.4888	0.4833	0.48875	0.425	0.983708262623186
BovineHD0100001770	0.4871	0.4464	0.48707168	0.4196	0.981267155771689
Hapmap38892-BTA-36614	0.4061	0.4667	0.40608222	0.2833	0.859908419040028
BTB-00003652	0.4965	0.3833	0.49652222	0.4583	0.994976791354233
BTA-120711-no-rs	0.477	0.3571	0.47705918	0.3929	0.966645542617238
BovineHD0100001788	0.4599	0.45	0.45984222	0.3583	0.941263007348968
BovineHD0100001810	0.324	0.4068	0.32405688	0.2034	0.728676197008323
BTA-35637-no-rs	0.18	0.1667	0.18	0.1	0.468995593589281
BovineHD0100001817	0.07986	0.08333	0.0798672221999999	0.04167	0.249897371172321
ARS-BFGL-NGS-115182	0.42	0.3333	0.42	0.3	0.881290899230693
BovineHD0100001869	0.2311	0.2667	0.23106222	0.1333	0.566419484959111
BovineHD0100001883	0.2665	0.2167	0.26648222	0.1583	0.630227059183509
BovineHD0100001899	0.2091	0.1695	0.20906808	0.1186	0.525323174638361
BovineHD0100001914	0.4832	0.3833	0.48318222	0.4083	0.975599192327837
ARS-BFGL-NGS-113844	0.06444	0.06667	0.0644382222	0.03333	0.2108261067998
BovineHD0100001960	0.2188	0.2167	0.21875	0.125	0.543564443199596
BovineHD0100001962	0.2665	0.25	0.26648222	0.1583	0.630227059183509
ARS-BFGL-NGS-115389	0.03278	0.03333	0.0327842221999999	0.01667	0.122311205390522
BovineHD0100001972	0.03278	0.03333	0.0327842221999999	0.01667	0.122311205390522
BovineHD0100001978	0.3578	0.3333	0.35774222	0.2333	0.783719736103
BTB-01489466	0.2311	0.2	0.23106222	0.1333	0.566419484959111
BovineHD0100001996	0.2061	0.2333	0.20616222	0.1167	0.519800130912033
BovineHD0100002000	0.2994	0.3333	0.29940222	0.1833	0.687243244869931
Hapmap56173-ss46526166	0.4938	0.4815	0.49381728	0.4444	0.991061746152075
BovineHD0100002001	0.2155	0.2456	0.21544032	0.1228	0.537356179735915
Hapmap51901-BTA-42438	0.42	0.3667	0.42	0.3	0.881290899230693
BTA-43315-no-rs	0.1388	0.15	0.13875	0.075	0.384311544126497
ARS-BFGL-NGS-109057	0.32	0.3	0.32	0.2	0.721928094887362
ARS-BFGL-NGS-41525	0.2888	0.2833	0.28875	0.175	0.669015835056558
BovineHD0100002080	0.4444	0.4333	0.44442222	0.3333	0.918262497114358
BovineHD0100002083	0.2188	0.25	0.21875	0.125	0.543564443199596
BovineHD0100002084	0.2188	0.25	0.21875	0.125	0.543564443199596
BovineHD0100002097	0.1932	0.2167	0.19314222	0.1083	0.494766854061876
BovineHD0100002101	0.1388	0.15	0.13875	0.075	0.384311544126497
Hapmap34831-BES10_Contig712_1090	0.1244	0.06667	0.1244502222	0.06667	0.353372026075685
BovineHD0100002106	0.2432	0.2833	0.24324222	0.1417	0.58867370193101
BovineHD0100002121	0.095	0.1	0.0950000000000001	0.05	0.286396957115956
BovineHD0100002124	0.482	0.4655	0.48202592	0.4052	0.97391124325845
BovineHD0100002127	0.3832	0.35	0.38316222	0.2583	0.824170198704454
BTA-45181-no-rs	0.1388	0.15	0.13875	0.075	0.384311544126497
BovineHD0100002168	0.2311	0.1333	0.23106222	0.1333	0.566419484959111
ARS-BFGL-NGS-11803	0.4314	0.6296	0.43140192	0.3148	0.898636752874937
BTA-45221-no-rs	0.4345	0.3966	0.434478	0.319	0.903290678034873
BovineHD0100002179	0.2061	0.2	0.20616222	0.1167	0.519800130912033
BovineHD0100002202	0.03278	0.03333	0.0327842221999999	0.01667	0.122311205390522
BovineHD4100000049	0.3521	0.3509	0.35214078	0.2281	0.77468444438617
BovineHD0100002207	0.2778	0.2333	0.27782222	0.1667	0.650099813481045
chr1_6826688	0.1388	0.1167	0.13875	0.075	0.384311544126497
AX-18028228	0.1388	0.1167	0.13875	0.075	0.384311544126497
BovineHD0100002213	0.4861	0.4667	0.48612222	0.4167	0.979884934247828
BovineHD0100002215	0.32	0.3	0.32	0.2	0.721928094887362
BTA-46228-no-rs	0.4132	0.4833	0.41322222	0.2917	0.870907135619909
BovineHD0100002252	0.4328	0.4333	0.43280222	0.3167	0.900756663641501
BovineHD0100002277	0.2778	0.3	0.27782222	0.1667	0.650099813481045
BovineHD4100000056	0.1576	0.1379	0.1575556718	0.08621	0.423691141803833
BTA-16441-no-rs	0.2257	0.2593	0.22560768	0.1296	0.556340162151307
BovineHD0100002338	0.42	0.4	0.42	0.3	0.881290899230693
BovineHD0100002343	0.4832	0.55	0.48318222	0.4083	0.975599192327837
BovineHD0100002347	0.3995	0.3448	0.39955838	0.2759	0.8498039440982
BovineHD0100002351	0.3488	0.3167	0.34875	0.225	0.769192829013014
ARS-BFGL-NGS-38621	0.3299	0.2833	0.32982222	0.2083	0.738220661303037
BovineHD0100002376	0.1409	0.1525	0.1409057742	0.07627	0.388897963161234
BovineHD0100002384	0.455	0.3667	0.455	0.35	0.934068055375491
BTA-29644-no-rs	0.08115	0.08475	0.0811495662000001	0.04237	0.253054976056215
BovineHD0100002404	0.06444	0.06667	0.0644382222	0.03333	0.2108261067998
BovineHD0100002416	0.4592	0.3929	0.45915918	0.3571	0.940249610175182
Hapmap48967-BTA-97940	0.2432	0.25	0.24324222	0.1417	0.58867370193101
BovineHD0100002423	0.4585	0.4068	0.45847038	0.3559	0.939227163922584
BTB-01493780	0.3138	0.2881	0.31382798	0.1949	0.711610072789421
BovineHD0100002440	0.4425	0.4576	0.4425395	0.3305	0.915436404889169
BovineHD0100002449	0.2122	0.1724	0.21226302	0.1207	0.531369652112292
Hapmap41255-BTA-40460	0.4265	0.4167	0.42650222	0.3083	0.891201344564129
BovineHD0100002480	0.03389	0.03448	0.0338855648	0.01724	0.125650004726035
ARS-BFGL-NGS-116504	0.2702	0.1864	0.270158	0.161	0.636696513916622
BovineHD0100002513	0.1932	0.1833	0.19314222	0.1083	0.494766854061876
BovineHD0100002520	0.455	0.4	0.455	0.35	0.934068055375491
ARS-BFGL-NGS-105113	0.2432	0.2167	0.24324222	0.1417	0.58867370193101
BovineHD0100002539	0.4132	0.3167	0.41322222	0.2917	0.870907135619909
ARS-BFGL-NGS-44292	0.3665	0.3167	0.36656222	0.2417	0.79785590905019
BovineHD0100002563	0.3911	0.3	0.39114222	0.2667	0.836689385563332
BovineHD0100002568	0.375	0.2667	0.375	0.25	0.811278124459133
BovineHD0100002572	0.48	0.4	0.48	0.4	0.970950594454669
BovineHD0100002575	0.495	0.5667	0.495	0.45	0.992774453987808
BovineHD0100002584	0.3665	0.35	0.36656222	0.2417	0.79785590905019
BovineHD0100002591	0.3988	0.35	0.39875	0.275	0.848548178294616
ARS-BFGL-NGS-109383	0.2994	0.3	0.29940222	0.1833	0.687243244869931
BovineHD0100002599	0.4132	0.3833	0.41322222	0.2917	0.870907135619909
BovineHD0100002609	0.4826	0.4746	0.48262752	0.4068	0.974789617180132
BovineHD0100002612	0.4765	0.4833	0.47654222	0.3917	0.965887859875802
BovineHD0100002622	0.4499	0.4167	0.44988222	0.3417	0.926436205542278
ARS-BFGL-NGS-119108	0.1116	0.08475	0.1116022752	0.05932	0.324739638173692
BovineHD0100002632	0.1244	0.1333	0.1244502222	0.06667	0.353372026075685
BovineHD0100002644	0.1264	0.1017	0.12640632	0.0678	0.357659524283002
BTA-94232-no-rs	0.1099	0.08333	0.1098552222	0.05833	0.320779659321475
BovineHD0100002658	0.3478	0.2759	0.34775838	0.2241	0.767583630881647
ARS-BFGL-BAC-27364	0.2378	0.2759	0.23776718	0.1379	0.578712568079499
ARS-BFGL-BAC-27364_dup	0.2501	0.2931	0.25021688	0.1466	0.601265989584404
BovineHD0100002683	0.1244	0.1	0.1244502222	0.06667	0.353372026075685
BovineHD0100002694	0.18	0.1667	0.18	0.1	0.468995593589281
BovineHD0100002710	0.4977	0.3898	0.49770158	0.4661	0.996681535723065
BovineHD0100002717	0.2091	0.1356	0.20906808	0.1186	0.525323174638361
BovineHD0100002733	0.1099	0.1167	0.1098552222	0.05833	0.320779659321475
BovineHD0100002735	0.2815	0.3051	0.2815395	0.1695	0.656559711372723
Hapmap59566-rs29024165	0.1388	0.1167	0.13875	0.075	0.384311544126497
BovineHD0100002776	0.4765	0.55	0.47654222	0.3917	0.965887859875802
BTA-120430-no-rs	0.4048	0.4909	0.40477752	0.2818	0.857891858738636
BovineHD0100002794	0.4144	0.4483	0.41438478	0.2931	0.872692124251177
BovineHD0100002797	0.2188	0.2167	0.21875	0.125	0.543564443199596
BovineHD0100002801	0.4599	0.4833	0.45984222	0.3583	0.941263007348968
Hapmap58026-ss46526282	0.06444	0.06667	0.0644382222	0.03333	0.2108261067998
Hapmap52559-rs29015773	0.06444	0.06667	0.0644382222	0.03333	0.2108261067998
ARS-BFGL-NGS-118398	0.1665	0.1833	0.1665332222	0.09167	0.442019631307153
BovineHD0100002828	0.2219	0.1864	0.22189118	0.1271	0.549430942221917
ARS-BFGL-NGS-14644	0.2778	0.2333	0.27782222	0.1667	0.650099813481045
BovineHD0100002848	0.375	0.3333	0.375	0.25	0.811278124459133
BovineHD0100002867	0.495	0.5333	0.495	0.45	0.992774453987808
BovineHD0100002870	0.4328	0.5333	0.43280222	0.3167	0.900756663641501
BovineHD0100002881	0.2432	0.25	0.24324222	0.1417	0.58867370193101
BovineHD0100002888	0.4265	0.4833	0.42650222	0.3083	0.891201344564129
BovineHD0100002890	0.3911	0.4	0.39114222	0.2667	0.836689385563332
BovineHD0100002913	0.2311	0.2333	0.23106222	0.1333	0.566419484959111
Hapmap50953-BTA-39491	0.2188	0.25	0.21875	0.125	0.543564443199596
BovineHD0100002919	0.4499	0.5167	0.44988222	0.3417	0.926436205542278
BTA-38496-no-rs	0.4265	0.3833	0.42650222	0.3083	0.891201344564129
BovineHD0100002937	0.4599	0.4833	0.45984222	0.3583	0.941263007348968
BovineHD0100002947	0.48	0.5	0.48	0.4	0.970950594454669
BovineHD0100002950	0.4599	0.4167	0.45984222	0.3583	0.941263007348968
ARS-BFGL-NGS-113570	0.4988	0.5167	0.49875	0.475	0.99819587904281
BovineHD0100003021	0.4932	0.4167	0.49320222	0.4417	0.990170532545168
BovineHD0100003065	0.2413	0.2105	0.24137568	0.1404	0.585285417737766
Hapmap49138-BTA-37549	0.3488	0.35	0.34875	0.225	0.769192829013014
Hapmap38504-BTA-51402	0.1099	0.08333	0.1098552222	0.05833	0.320779659321475
BovineHD0100003117	0.4265	0.45	0.42650222	0.3083	0.891201344564129
BovineHD0100003129	0.4535	0.4237	0.4534875	0.3475	0.931815504241456
UA-IFASA-5979	0.3911	0.4	0.39114222	0.2667	0.836689385563332
BovineHD0100003147	0.1244	0.1	0.1244502222	0.06667	0.353372026075685
BovineHD0100003154	0.1665	0.15	0.1665332222	0.09167	0.442019631307153
BovineHD0100003156	0.48	0.4667	0.48	0.4	0.970950594454669
BovineHD0100003161	0.4911	0.5	0.49110222	0.4333	0.98712487033738
BovineHD0100003186	0.4499	0.45	0.44988222	0.3417	0.926436205542278
ARS-BFGL-NGS-43310	0.32	0.3333	0.32	0.2	0.721928094887362
ARS-BFGL-NGS-1296	0.4832	0.4167	0.48318222	0.4083	0.975599192327837
BovineHD0100003200	0.3988	0.3833	0.39875	0.275	0.848548178294616
BovineHD0100003203	0.4186	0.4211	0.41855352	0.2982	0.879079450740686
Hapmap38887-BTA-22281	0.4994	0.5	0.49944222	0.4833	0.999195143876905
Hapmap57724-rs29022825	0.4504	0.463	0.45045048	0.3426	0.927285022560876
BTA-50328-no-rs	0.18	0.2	0.18	0.1	0.468995593589281
ARS-BFGL-NGS-108684	0.3488	0.35	0.34875	0.225	0.769192829013014
Hapmap51183-BTA-19351	0.095	0.1	0.0950000000000001	0.05	0.286396957115956
BovineHD0100003282	0.42	0.4667	0.42	0.3	0.881290899230693
BovineHD0100003285	0.4499	0.3833	0.44988222	0.3417	0.926436205542278
BovineHD0100003303	0.2311	0.2333	0.23106222	0.1333	0.566419484959111
ARS-BFGL-NGS-113551	0.4345	0.431	0.434478	0.319	0.903290678034873
BovineHD0100003321	0.1134	0.1207	0.1133981688	0.06034	0.328793116214242
BovineHD0100003327	0.4856	0.4915	0.48565182	0.4153	0.979199795001284
BovineHD0100003334	0.32	0.3333	0.32	0.2	0.721928094887362
ARS-BFGL-NGS-113751	0.1099	0.1167	0.1098552222	0.05833	0.320779659321475
BovineHD0100003352	0.095	0.1	0.0950000000000001	0.05	0.286396957115956
BovineHD0100003385	0.4908	0.3898	0.49080632	0.4322	0.986695374186061
BovineHD0100003390	0.1528	0.1	0.1527722222	0.08333	0.41380531875998
BovineHD0100003397	0.04875	0.05	0.0487500000000001	0.025	0.16866093149667
BovineHD0100003400	0.48	0.4667	0.48	0.4	0.970950594454669
BTA-122626-no-rs	0.06444	0.06667	0.0644382222	0.03333	0.2108261067998
BovineHD0100003403	0.48	0.5	0.48	0.4	0.970950594454669
BovineHD0100003407	0.4911	0.4333	0.49110222	0.4333	0.98712487033738
Hapmap60823-rs29019235	0.07008	0.07273	0.0700759007999998	0.03636	0.225346446417163
BovineHD0100003437	0.4832	0.5167	0.48318222	0.4083	0.975599192327837
BovineHD0100003442	0.4994	0.4333	0.49944222	0.4833	0.999195143876905
BovineHD0100003453	0.4071	0.3966	0.4071195	0.2845	0.861510153987934
BovineHD0100003487	0.2888	0.35	0.28875	0.175	0.669015835056558
BovineHD0100003512	0.3436	0.3729	0.34353582	0.2203	0.760714915936284
Hapmap54322-rs29009637	0.03332	0.0339	0.0333253950000001	0.01695	0.123954832070589
BovineHD0100003524	0.2893	0.2807	0.28926968	0.1754	0.669909851799345
BovineHD0100003573	0.32	0.2667	0.32	0.2	0.721928094887362
BovineHD0100003588	0.4994	0.5932	0.49942878	0.4831	0.999175746753572
BovineHD0100003606	0.07986	0.05	0.0798672221999999	0.04167	0.249897371172321
BovineHD0100003627	0.48	0.5667	0.48	0.4	0.970950594454669
BovineHD0100003660	0.4965	0.4833	0.49652222	0.4583	0.994976791354233
BovineHD0100003686	0.4281	0.4138	0.42802782	0.3103	0.893519453363378
BTA-54331-no-rs	0.4281	0.4138	0.42802782	0.3103	0.893519453363378
BovineHD0100003706	0.3299	0.25	0.32982222	0.2083	0.738220661303037
Hapmap55464-rs29015665	0.4677	0.5424	0.46769118	0.3729	0.952872792113813
BTA-54318-no-rs	0.3394	0.3	0.33948222	0.2167	0.75409585644602
BovineHD0100003730	0.2311	0.2667	0.23106222	0.1333	0.566419484959111
BovineHD0100003734	0.4518	0.4138	0.45182592	0.3448	0.92933807877234
BovineHD0100003737	0.16	0.1754	0.1600504032	0.08772	0.428813335611028
BovineHD0100003739	0.1099	0.1167	0.1098552222	0.05833	0.320779659321475
BovineHD0100003756	0.1665	0.1833	0.1665332222	0.09167	0.442019631307153
BovineHD0100003761	0.5	0.6	0.5	0.5	1
BovineHD0100003770	0.183	0.2037	0.18303278	0.1019	0.474989678378175
BovineHD0100003772	0.4677	0.5424	0.46769118	0.3729	0.952872792113813
BTB-00005611	0.2061	0.1667	0.20616222	0.1167	0.519800130912033
BovineHD0100003801	0.4985	0.5818	0.49850942	0.4727	0.99784847787603
BovineHD0100003821	0.4721	0.5455	0.47205752	0.3818	0.959303392036472
Hapmap38791-BTA-89194	0.1528	0.1667	0.1527722222	0.08333	0.41380531875998
BovineHD0100003897	0.1665	0.1833	0.1665332222	0.09167	0.442019631307153
BovineHD0100003917	0.4922	0.5893	0.4921875	0.4375	0.988699408288497
BovineHD0100003941	0.42	0.4	0.42	0.3	0.881290899230693
ARS-BFGL-BAC-11044	0.4884	0.339	0.48835662	0.4237	0.983136343889123
BovineHD0100003963	0.4988	0.6167	0.49875	0.475	0.99819587904281
BovineHD4100000092	0.4964	0.6102	0.49640448	0.4576	0.994806526234505
ARS-BFGL-BAC-685	0.48	0.5	0.48	0.4	0.970950594454669
BovineHD0100004028	0.4599	0.5167	0.45984222	0.3583	0.941263007348968
BovineHD0100004029	0.3988	0.4833	0.39875	0.275	0.848548178294616
BovineHD0100004039	0.4535	0.4915	0.4534875	0.3475	0.931815504241456
Hapmap24222-BTA-88936	0.1576	0.1379	0.1575556718	0.08621	0.423691141803833
BovineHD0100004053	0.2061	0.2333	0.20616222	0.1167	0.519800130912033
BovineHD0100004075	0.334	0.3559	0.33399678	0.2119	0.745098858241628
BovineHD0100004076	0.3299	0.35	0.32982222	0.2083	0.738220661303037
BovineHD0100004085	0.3367	0.3214	0.33675102	0.2143	0.749622034515389
BovineHD0100004095	0.1049	0.1111	0.1049461728	0.05556	0.309561595380283
BovineHD0100004100	0.3615	0.4737	0.36145152	0.2368	0.789678170545108
BovineHD0100004106	0.4977	0.4576	0.49770158	0.4661	0.996681535723065
BovineHD0100004147	0.1244	0.1333	0.1244502222	0.06667	0.353372026075685
BovineHD0100004152	0.4388	0.4167	0.43875	0.325	0.909736122531166
BovineHD0100004156	0.3529	0.4237	0.35290112	0.2288	0.775913561594008
BovineHD0100004179	0.3792	0.3729	0.37916472	0.2542	0.817867353488407
BovineHD0100004186	0.4894	0.5636	0.48942942	0.4273	0.984695682821869
BovineHD0100004249	0.2344	0.2712	0.23442528	0.1356	0.572598583478803
BovineHD0100004251	0.375	0.3	0.375	0.25	0.811278124459133
BovineHD0100004263	0.4384	0.4035	0.43846968	0.3246	0.909313817194528
BovineHD0100004264	0.32	0.3333	0.32	0.2	0.721928094887362
BovineHD0100004283	0.3529	0.322	0.35290112	0.2288	0.775913561594008
BTA-103292-no-rs	0.4463	0.431	0.44633912	0.3362	0.921135863279074
ARS-BFGL-NGS-26402	0.255	0.2667	0.255	0.15	0.6098403047164
BovineHD0100004338	0.1454	0.1228	0.145433795	0.07895	0.39846860118579
BovineHD0100004342	0.1827	0.2034	0.18271422	0.1017	0.474361418500226
BovineHD0100004343	0.3874	0.3559	0.38737742	0.2627	0.830793438609709
BovineHD0100004359	0.4071	0.3966	0.4071195	0.2845	0.861510153987934
BovineHD0100004360	0.4965	0.4167	0.49652222	0.4583	0.994976791354233
BovineHD0100004364	0.4826	0.4407	0.48262752	0.4068	0.974789617180132
ARS-BFGL-NGS-104754	0.4911	0.4	0.49110222	0.4333	0.98712487033738
BovineHD0100004398	0.4988	0.4833	0.49875	0.475	0.99819587904281
BovineHD0100004400	0.1827	0.2034	0.18271422	0.1017	0.474361418500226
BovineHD0100004415	0.1528	0.1333	0.1527722222	0.08333	0.41380531875998
Hapmap52363-rs29013338	0.42	0.4	0.42	0.3	0.881290899230693
BovineHD0100004435	0.4987	0.5085	0.49870968	0.4746	0.998137660247192
ARS-BFGL-NGS-107530	0.496	0.4464	0.49602168	0.4554	0.99425286194478
BovineHD0100004440	0.4999	0.5167	0.49986222	0.4917	0.999801216347209
BTB-01807638	0.4911	0.4667	0.49110222	0.4333	0.98712487033738
BovineHD0100004453	0.4265	0.3833	0.42650222	0.3083	0.891201344564129
BovineHD0100004460	0.4388	0.3833	0.43875	0.325	0.909736122531166
BTA-28028-no-rs	0.4987	0.4407	0.49870968	0.4746	0.998137660247192
BovineHD0100004469	0.3832	0.2833	0.38316222	0.2583	0.824170198704454
BTB-00502247	0.2665	0.2833	0.26648222	0.1583	0.630227059183509
BovineHD0100004488	0.4888	0.4167	0.48875	0.425	0.983708262623186
BTB-01487662	0.2702	0.2542	0.270158	0.161	0.636696513916622
BTA-97382-no-rs	0.334	0.3898	0.33399678	0.2119	0.745098858241628
BovineHD0100004495	0.255	0.2667	0.255	0.15	0.6098403047164
BovineHD0100004503	0.3099	0.35	0.30990222	0.1917	0.705014213119495
BovineHD0100004520	0.2122	0.2069	0.21226302	0.1207	0.531369652112292
BovineHD0100004528	0.2188	0.1833	0.21875	0.125	0.543564443199596
Hapmap50227-BTA-113868	0.4539	0.3036	0.45391352	0.3482	0.93245022132314
BovineHD0100004550	0.334	0.322	0.33399678	0.2119	0.745098858241628
BovineHD0100004562	0.3394	0.3667	0.33948222	0.2167	0.75409585644602
BovineHD0100004579	0.4932	0.55	0.49320222	0.4417	0.990170532545168
BovineHD0100004592	0.3578	0.3667	0.35774222	0.2333	0.783719736103
BovineHD4100000100	0.4305	0.322	0.43051008	0.3136	0.897285426375232
ARS-BFGL-NGS-102441	0.3488	0.35	0.34875	0.225	0.769192829013014
ARS-BFGL-BAC-13008	0.4728	0.5	0.47276222	0.3833	0.960339403877867
BTA-113886-no-rs	0.2188	0.25	0.21875	0.125	0.543564443199596
BTA-113888-no-rs	0.1284	0.1379	0.1284262782	0.06897	0.362068083762567
BovineHD0100004654	0.3707	0.4237	0.37076472	0.2458	0.804553161714006
BovineHD0100004686	0.1116	0.1186	0.1116022752	0.05932	0.324739638173692
BovineHD0100004699	0.04875	0.05	0.0487500000000001	0.025	0.16866093149667
BovineHD0100004702	0.04875	0.05	0.0487500000000001	0.025	0.16866093149667
BovineHD0100004716	0.4932	0.4833	0.49320222	0.4417	0.990170532545168
BovineHD0100004731	0.4728	0.4667	0.47276222	0.3833	0.960339403877867
BovineHD0100004758	0.2061	0.1667	0.20616222	0.1167	0.519800130912033
BovineHD0100004762	0.3179	0.3621	0.31795422	0.1983	0.718515037732309
BovineHD0100004766	0.4965	0.4833	0.49652222	0.4583	0.994976791354233
BovineHD0100004767	0.2888	0.3167	0.28875	0.175	0.669015835056558
BTB-01193581	0.2188	0.25	0.21875	0.125	0.543564443199596
BTB-00569345	0.4499	0.45	0.44988222	0.3417	0.926436205542278
ARS-BFGL-NGS-95377	0.095	0.1	0.0950000000000001	0.05	0.286396957115956
BovineHD0100004803	0.4061	0.4	0.40608222	0.2833	0.859908419040028
BovineHD0100004812	0.1031	0.1091	0.103148595	0.05455	0.305419277304831
BovineHD0100004833	0.4499	0.5167	0.44988222	0.3417	0.926436205542278
Hapmap41782-BTA-16216	0.4082	0.2143	0.40815102	0.2857	0.863101683158207
BTB-01999110	0.3299	0.2833	0.32982222	0.2083	0.738220661303037
BovineHD0100004851	0.4765	0.4167	0.47654222	0.3917	0.965887859875802
ARS-BFGL-NGS-32422	0.4644	0.4333	0.46446222	0.3667	0.948104523339019
UA-IFASA-6298	0.3299	0.35	0.32982222	0.2083	0.738220661303037
BovineHD0100004884	0.4888	0.45	0.48875	0.425	0.983708262623186
BovineHD0100004888	0.2994	0.3333	0.29940222	0.1833	0.687243244869931
BovineHD0100004890	0.32	0.3667	0.32	0.2	0.721928094887362
BovineHD0100004895	0.095	0.1	0.0950000000000001	0.05	0.286396957115956
BovineHD0100004898	0.3394	0.4	0.33948222	0.2167	0.75409585644602
BovineHD0100004919	0.477	0.4643	0.47705918	0.3929	0.966645542617238
BovineHD0100004926	0.1528	0.1333	0.1527722222	0.08333	0.41380531875998
BovineHD0100004927	0.095	0.1	0.0950000000000001	0.05	0.286396957115956
BTB-01084253	0.1884	0.2105	0.18842382	0.1053	0.485574498982086
BovineHD0100004968	0.2466	0.2881	0.24667038	0.1441	0.594876439784237
BovineHD0100004960	0.2501	0.2931	0.25021688	0.1466	0.601265989584404
ARS-BFGL-NGS-41853	0.3578	0.3667	0.35774222	0.2333	0.783719736103
BovineHD0100004973	0.1744	0.193	0.1743593598	0.09649	0.45776936595464
BovineHD0100004977	0.4884	0.5424	0.48835662	0.4237	0.983136343889123
BovineHD0100004984	0.4888	0.3833	0.48875	0.425	0.983708262623186
BTB-01083987	0.4919	0.5455	0.49191008	0.4364	0.988297033797716
ARS-BFGL-NGS-22727	0.375	0.4667	0.375	0.25	0.811278124459133
BovineHD0100005065	0.4999	0.55	0.49986222	0.4917	0.999801216347209
Hapmap60239-rs29019581	0.4994	0.5593	0.49942878	0.4831	0.999175746753572
BovineHD0100005096	0.4444	0.4667	0.44442222	0.3333	0.918262497114358
BovineHD0100005100	0.3299	0.3833	0.32982222	0.2083	0.738220661303037
BTB-00757888	0.4946	0.5172	0.49465422	0.4483	0.992273867785598
ARS-BFGL-NGS-51809	0.4061	0.3333	0.40608222	0.2833	0.859908419040028
BovineHD0100005160	0.3099	0.3167	0.30990222	0.1917	0.705014213119495
BovineHD0100005161	0.4765	0.5167	0.47654222	0.3917	0.965887859875802
Hapmap54349-rs29011587	0.1264	0.1356	0.12640632	0.0678	0.357659524283002
Hapmap49012-BTA-109196	0.3911	0.4	0.39114222	0.2667	0.836689385563332
BTA-20344-no-rs	0.2778	0.2333	0.27782222	0.1667	0.650099813481045
BovineHD0100005234	0.3099	0.3167	0.30990222	0.1917	0.705014213119495
BovineHD0100005236	0.324	0.339	0.32405688	0.2034	0.728676197008323
ARS-BFGL-NGS-112632	0.3488	0.35	0.34875	0.225	0.769192829013014
BovineHD0100005296	0.3832	0.3167	0.38316222	0.2583	0.824170198704454
BovineHD0100005304	0.5	0.5333	0.5	0.5	1
BovineHD0100005323	0.18	0.1333	0.18	0.1	0.468995593589281
ARS-BFGL-NGS-26632	0.18	0.1636	0.18	0.1	0.468995593589281
BovineHD0100005358	0.4999	0.45	0.49986222	0.4917	0.999801216347209
BovineHD0100005362	0.1932	0.2167	0.19314222	0.1083	0.494766854061876
BovineHD0100005377	0.4965	0.55	0.49652222	0.4583	0.994976791354233
BovineHD0100005398	0.4499	0.4833	0.44988222	0.3417	0.926436205542278
BovineHD0100005409	0.3394	0.4	0.33948222	0.2167	0.75409585644602
Hapmap28603-BTA-123758	0.495	0.5333	0.495	0.45	0.992774453987808
BovineHD0100005421	0.32	0.3667	0.32	0.2	0.721928094887362
BovineHD0100005431	0.482	0.431	0.48202592	0.4052	0.97391124325845
BovineHD0100005444	0.4132	0.3833	0.41322222	0.2917	0.870907135619909
BTB-01511695	0.04875	0.05	0.0487500000000001	0.025	0.16866093149667
BTB-01511764	0.2815	0.2712	0.2815395	0.1695	0.656559711372723
BTB-01931918	0.4599	0.45	0.45984222	0.3583	0.941263007348968
Hapmap60697-rs29009870	0.4061	0.4	0.40608222	0.2833	0.859908419040028
Hapmap50395-BTA-57301	0.03278	0.03333	0.0327842221999999	0.01667	0.122311205390522
BovineHD0100005506	0.3832	0.3833	0.38316222	0.2583	0.824170198704454
BovineHD0100005518	0.1665	0.15	0.1665332222	0.09167	0.442019631307153
Hapmap33221-BTA-149880	0.1653	0.1455	0.1652907438	0.09091	0.439500006848932
BovineHD0100005525	0.4994	0.5333	0.49944222	0.4833	0.999195143876905
BovineHD0100005531	0.4367	0.3729	0.436632	0.322	0.906543137902739
BovineHD0100005538	0.4444	0.4	0.44442222	0.3333	0.918262497114358
BovineHD0100005550	0.3099	0.25	0.30990222	0.1917	0.705014213119495
Hapmap47551-BTA-25902	0.1932	0.2167	0.19314222	0.1083	0.494766854061876
BTA-120923-no-rs	0.1528	0.1667	0.1527722222	0.08333	0.41380531875998
ARS-BFGL-NGS-111605	0.2344	0.2712	0.23442528	0.1356	0.572598583478803
BovineHD0100005611	0.2466	0.1525	0.24667038	0.1441	0.594876439784237
BovineHD0100005631	0.482	0.5	0.48202592	0.4052	0.97391124325845
BovineHD0100005633	0.2888	0.3167	0.28875	0.175	0.669015835056558
BovineHD0100005653	0.3488	0.3167	0.34875	0.225	0.769192829013014
BovineHD0100005687	0.4157	0.5179	0.41562168	0.2946	0.87458946835521
BovineHD0100005700	0.3928	0.3889	0.3928155	0.2685	0.839303986420701
BovineHD0100005703	0.1932	0.2167	0.19314222	0.1083	0.494766854061876
BovineHD0100005705	0.3988	0.45	0.39875	0.275	0.848548178294616
BovineHD0100005713	0.4061	0.4333	0.40608222	0.2833	0.859908419040028
ARS-BFGL-NGS-1416	0.48	0.3667	0.48	0.4	0.970950594454669
ARS-BFGL-NGS-29732	0.4911	0.4333	0.49110222	0.4333	0.98712487033738
BovineHD0100005771	0.42	0.3667	0.42	0.3	0.881290899230693
Hapmap38278-BTA-104803	0.4832	0.4833	0.48318222	0.4083	0.975599192327837
BovineHD0100005789	0.1932	0.1833	0.19314222	0.1083	0.494766854061876
BovineHD0100005792	0.375	0.3667	0.375	0.25	0.811278124459133
BovineHD0100005800	0.4132	0.3833	0.41322222	0.2917	0.870907135619909
BovineHD0100005805	0.3394	0.3667	0.33948222	0.2167	0.75409585644602
BovineHD0100005812	0.2778	0.2667	0.27782222	0.1667	0.650099813481045
BovineHD0100005816	0.095	0.1	0.0950000000000001	0.05	0.286396957115956
BovineHD0100005818	0.2311	0.2333	0.23106222	0.1333	0.566419484959111
BTA-119061-no-rs	0.03278	0.03333	0.0327842221999999	0.01667	0.122311205390522
UA-IFASA-3994	0.2994	0.2667	0.29940222	0.1833	0.687243244869931
BovineHD0100005852	0.455	0.3667	0.455	0.35	0.934068055375491
Hapmap43257-BTA-39396	0.4898	0.4286	0.48980408	0.4286	0.985239991844038
ARS-BFGL-BAC-11750	0.4644	0.4	0.46446222	0.3667	0.948104523339019
Hapmap51222-BTA-39456	0.255	0.3	0.255	0.15	0.6098403047164
ARS-BFGL-NGS-34218	0.1454	0.1228	0.145433795	0.07895	0.39846860118579
BovineHD0100005928	0.1932	0.15	0.19314222	0.1083	0.494766854061876
BovineHD0100005933	0.3665	0.4167	0.36656222	0.2417	0.79785590905019
BovineHD4100000114	0.255	0.3	0.255	0.15	0.6098403047164
BovineHD0100005942	0.32	0.3	0.32	0.2	0.721928094887362
ARS-BFGL-NGS-116430	0.457	0.4655	0.45701688	0.3534	0.937067944064181
BovineHD0100005989	0.2888	0.15	0.28875	0.175	0.669015835056558
BovineHD0100005990	0.2665	0.3167	0.26648222	0.1583	0.630227059183509
Hapmap49594-BTA-39447	0.1192	0.1273	0.1191799008	0.06364	0.341728012491561
ARS-BFGL-BAC-15578	0.495	0.4333	0.495	0.45	0.992774453987808
ARS-BFGL-NGS-10334	0.1388	0.1167	0.13875	0.075	0.384311544126497
BovineHD0100006004	0.1454	0.1579	0.145433795	0.07895	0.39846860118579
BovineHD0100006005	0.1134	0.1207	0.1133981688	0.06034	0.328793116214242
BovineHD0100006007	0.3436	0.339	0.34353582	0.2203	0.760714915936284
BovineHD0100006016	0.1244	0.1333	0.1244502222	0.06667	0.353372026075685
BovineHD0100006035	0.4061	0.4333	0.40608222	0.2833	0.859908419040028
BovineHD0100006037	0.1528	0.1667	0.1527722222	0.08333	0.41380531875998
BovineHD0100006066	0.1388	0.15	0.13875	0.075	0.384311544126497
BovineHD0100006078	0.03278	0.03333	0.0327842221999999	0.01667	0.122311205390522
Hapmap54489-rs29018413	0.1099	0.1167	0.1098552222	0.05833	0.320779659321475
Hapmap60044-rs29010295	0.2311	0.2	0.23106222	0.1333	0.566419484959111
ARS-BFGL-NGS-68915	0.4444	0.4444	0.44442222	0.3333	0.918262497114358
ARS-USDA-AGIL-chr1-20798814-000144	0.4444	0.4	0.44442222	0.3333	0.918262497114358
BovineHD0100006161	0.2994	0.2667	0.29940222	0.1833	0.687243244869931
UA-IFASA-9700	0.4061	0.3667	0.40608222	0.2833	0.859908419040028
Hapmap39987-BTA-25749	0.4132	0.35	0.41322222	0.2917	0.870907135619909
BovineHD0100006184	0.32	0.2667	0.32	0.2	0.721928094887362
BovineHD0100006201	0.3988	0.3167	0.39875	0.275	0.848548178294616
ARS-BFGL-NGS-41203	0.4499	0.3833	0.44988222	0.3417	0.926436205542278
BovineHD0100006221	0.4688	0.4167	0.46875	0.375	0.954434002924965
Hapmap49929-BTA-24619	0.455	0.4667	0.455	0.35	0.934068055375491
BovineHD0100006233	0.4999	0.5167	0.49986222	0.4917	0.999801216347209
BovineHD0100006242	0.2188	0.25	0.21875	0.125	0.543564443199596
BovineHD0100006253	0.1409	0.1186	0.1409057742	0.07627	0.388897963161234
ARS-BFGL-NGS-100534	0.2432	0.2167	0.24324222	0.1417	0.58867370193101
BovineHD0100006280	0.1665	0.1833	0.1665332222	0.09167	0.442019631307153
BovineHD0100006290	0.4061	0.4	0.40608222	0.2833	0.859908419040028
BovineHD0100006291	0.4157	0.375	0.41562168	0.2946	0.87458946835521
Hapmap53902-rs29027390	0.4061	0.3	0.40608222	0.2833	0.859908419040028
BTB-01332122	0.375	0.4	0.375	0.25	0.811278124459133
BovineHD0100006319	0.3578	0.3667	0.35774222	0.2333	0.783719736103
BovineHD0100006326	0.4688	0.3833	0.46875	0.375	0.954434002924965
BovineHD0100006329	0.2622	0.3103	0.26222592	0.1552	0.622701754407986
BTB-01210202	0.3665	0.35	0.36656222	0.2417	0.79785590905019
BovineHD0100006365	0.2665	0.2167	0.26648222	0.1583	0.630227059183509
BTB-01210232	0.04875	0.05	0.0487500000000001	0.025	0.16866093149667
BovineHD0100006379	0.18	0.1667	0.18	0.1	0.468995593589281
BovineHD0100006390	0.2188	0.15	0.21875	0.125	0.543564443199596
BovineHD0100006393	0.3138	0.2542	0.31382798	0.1949	0.711610072789421
BovineHD0100006395	0.1388	0.1167	0.13875	0.075	0.384311544126497
BovineHD0100006403	0.2188	0.2167	0.21875	0.125	0.543564443199596
BovineHD0100006405	0.2311	0.2	0.23106222	0.1333	0.566419484959111
BovineHD0100006407	0.1478	0.1607	0.1478045408	0.08036	0.403446404043243
Hapmap42716-BTA-88423	0.2888	0.25	0.28875	0.175	0.669015835056558
BTB-01897472	0.03278	0.03333	0.0327842221999999	0.01667	0.122311205390522
BTA-07140-rs29026807	0.3911	0.3667	0.39114222	0.2667	0.836689385563332
BovineHD0100006446	0.4688	0.3833	0.46875	0.375	0.954434002924965
BovineHD0100006466	0.2084	0.2364	0.20845752	0.1182	0.524164592311699
BovineHD0100006468	0.334	0.3559	0.33399678	0.2119	0.745098858241628
ARS-BFGL-NGS-51361	0.3299	0.35	0.32982222	0.2083	0.738220661303037
ARS-BFGL-BAC-15637	0.095	0.1	0.0950000000000001	0.05	0.286396957115956
BovineHD0100006497	0.3394	0.3333	0.33948222	0.2167	0.75409585644602
UA-IFASA-9053	0.06444	0.06667	0.0644382222	0.03333	0.2108261067998
Hapmap26157-BTA-148092	0.375	0.3333	0.375	0.25	0.811278124459133
ARS-BFGL-NGS-117957	0.324	0.2712	0.32405688	0.2034	0.728676197008323
BTB-00010729	0.2888	0.3167	0.28875	0.175	0.669015835056558
BovineHD0100006548	0.3488	0.3833	0.34875	0.225	0.769192829013014
BovineHD0100006552	0.4126	0.3273	0.41255438	0.2909	0.869880999840436
BovineHD0100006555	0.4132	0.3833	0.41322222	0.2917	0.870907135619909
BTA-59229-no-rs	0.04875	0.05	0.0487500000000001	0.025	0.16866093149667
BovineHD0100006562	0.4677	0.3729	0.46769118	0.3729	0.952872792113813
BovineHD0100006580	0.4599	0.55	0.45984222	0.3583	0.941263007348968
BovineHD0100006581	0.4585	0.3729	0.45847038	0.3559	0.939227163922584
ARS-BFGL-NGS-118519	0.1099	0.08333	0.1098552222	0.05833	0.320779659321475
BovineHD0100006613	0.362	0.3729	0.36197742	0.2373	0.790521369225887
BovineHD0100006622	0.4832	0.45	0.48318222	0.4083	0.975599192327837
BovineHD0100006630	0.2188	0.2167	0.21875	0.125	0.543564443199596
BovineHD0100006634	0.4994	0.4576	0.49942878	0.4831	0.999175746753572
BTB-00011076	0.1244	0.1333	0.1244502222	0.06667	0.353372026075685
BovineHD0100006642	0.3995	0.3793	0.39955838	0.2759	0.8498039440982
BovineHD0100006651	0.4599	0.55	0.45984222	0.3583	0.941263007348968
BovineHD0100006658	0.2622	0.3103	0.26222592	0.1552	0.622701754407986
BovineHD0100006669	0.495	0.5667	0.495	0.45	0.992774453987808
BTB-02025707	0.2219	0.2542	0.22189118	0.1271	0.549430942221917
BovineHD0100006735	0.1528	0.1667	0.1527722222	0.08333	0.41380531875998
BovineHD0100006749	0.2994	0.3	0.29940222	0.1833	0.687243244869931
BovineHD0100006751	0.1665	0.1833	0.1665332222	0.09167	0.442019631307153
ARS-BFGL-NGS-97225	0.3394	0.3333	0.33948222	0.2167	0.75409585644602
ARS-BFGL-NGS-29682	0.0853	0.08929	0.0852945408000001	0.04464	0.263176151635562
BTB-01153392	0.4048	0.3818	0.40477752	0.2818	0.857891858738636
BovineHD0100006875	0.3792	0.339	0.37916472	0.2542	0.817867353488407
BTB-01153206	0.4964	0.339	0.49640448	0.4576	0.994806526234505
BovineHD0100006883	0.42	0.4	0.42	0.3	0.881290899230693
BovineHD0100006888	0.4061	0.3	0.40608222	0.2833	0.859908419040028
BTB-01153241	0.4978	0.4667	0.49778222	0.4667	0.996798050263943
BovineHD0100006908	0.495	0.4667	0.495	0.45	0.992774453987808
Hapmap32844-BTA-151959	0.07986	0.08333	0.0798672221999999	0.04167	0.249897371172321
BovineHD0100006928	0.04955	0.05085	0.0495476472	0.02542	0.17087560833933
BovineHD0100006929	0.04875	0.05	0.0487500000000001	0.025	0.16866093149667
BovineHD0100006946	0.3099	0.3167	0.30990222	0.1917	0.705014213119495
ARS-BFGL-BAC-16283	0.2091	0.2034	0.20906808	0.1186	0.525323174638361
BovineHD0100006950	0.375	0.3333	0.375	0.25	0.811278124459133
BovineHD0100006952	0.48	0.3333	0.48	0.4	0.970950594454669
BovineHD0100006959	0.4861	0.4	0.48612222	0.4167	0.979884934247828
Hapmap60828-rs29019992	0.1961	0.1525	0.19611192	0.1102	0.500518923955093
BovineHD0100006979	0.4328	0.5	0.43280222	0.3167	0.900756663641501
BTA-49259-no-rs	0.3299	0.3167	0.32982222	0.2083	0.738220661303037
BTA-49269-no-rs	0.4861	0.4667	0.48612222	0.4167	0.979884934247828
BovineHD0100007019	0.4888	0.55	0.48875	0.425	0.983708262623186
BovineHD0100007023	0.4644	0.4667	0.46446222	0.3667	0.948104523339019
BTB-01976950	0.4826	0.4068	0.48262752	0.4068	0.974789617180132
BovineHD0100007038	0.4388	0.3833	0.43875	0.325	0.909736122531166
BovineHD0100007040	0.4964	0.5085	0.49640448	0.4576	0.994806526234505
BovineHD0100007049	0.4832	0.4167	0.48318222	0.4083	0.975599192327837
BovineHD0100007051	0.255	0.2333	0.255	0.15	0.6098403047164
ARS-BFGL-NGS-103546	0.03278	0.03333	0.0327842221999999	0.01667	0.122311205390522
UA-IFASA-5116	0.1932	0.1833	0.19314222	0.1083	0.494766854061876
BTB-00007882	0.0655	0.0678	0.0655015800000001	0.0339	0.213588006614009
Hapmap52764-rs29022780	0.4271	0.3636	0.42711438	0.3091	0.892131829976849
BovineHD0100007162	0.4988	0.5167	0.49875	0.475	0.99819587904281
BovineHD0100007167	0.1665	0.15	0.1665332222	0.09167	0.442019631307153
BTA-49236-no-rs	0.4765	0.3833	0.47654222	0.3917	0.965887859875802
BovineHD0100007178	0.488	0.4655	0.48795648	0.4224	0.982554440002409
BTB-00008277	0.4994	0.3	0.49944222	0.4833	0.999195143876905
BovineHD0100007185	0.32	0.3	0.32	0.2	0.721928094887362
Hapmap52220-rs29016259	0.4911	0.4667	0.49110222	0.4333	0.98712487033738
BTA-49243-no-rs	0.2888	0.2833	0.28875	0.175	0.669015835056558
BovineHD4100000141	0.08831	0.09259	0.08831262	0.0463	0.270466678371446
BTB-00014074	0.4132	0.4167	0.41322222	0.2917	0.870907135619909
ARS-BFGL-BAC-11218	0.4978	0.5	0.49778222	0.4667	0.996798050263943
BovineHD0100007262	0.2188	0.2167	0.21875	0.125	0.543564443199596
BovineHD0100007270	0.2778	0.2667	0.27782222	0.1667	0.650099813481045
BovineHD0100007271	0.4102	0.339	0.41019678	0.2881	0.866254227065928
BovineHD0100007277	0.4132	0.3167	0.41322222	0.2917	0.870907135619909
BovineHD0100007287	0.5	0.5333	0.5	0.5	1
ARS-BFGL-NGS-19076	0.2311	0.2333	0.23106222	0.1333	0.566419484959111
BovineHD0100007290	0.4988	0.55	0.49875	0.475	0.99819587904281
BovineHD0100007296	0.2061	0.2	0.20616222	0.1167	0.519800130912033
BovineHD0100007305	0.4875	0.4211	0.48754958	0.4211	0.981962542774846
BTB-00010532	0.2994	0.3333	0.29940222	0.1833	0.687243244869931
BovineHD0100007320	0.375	0.4333	0.375	0.25	0.811278124459133
BTB-00010474	0.4388	0.3833	0.43875	0.325	0.909736122531166
BovineHD4100000146	0.4114	0.3684	0.4113795	0.2895	0.868074487132207
BovineHD2200007221	0.3394	0.3	0.33948222	0.2167	0.75409585644602
Hapmap39274-BTA-49324	0.2432	0.2833	0.24324222	0.1417	0.58867370193101
BTB-00010021	0.1244	0.1	0.1244502222	0.06667	0.353372026075685
BovineHD0100007372	0.1932	0.1833	0.19314222	0.1083	0.494766854061876
BovineHD0100007385	0.4071	0.3966	0.4071195	0.2845	0.861510153987934
BTA-49313-no-rs	0.16	0.1404	0.1600504032	0.08772	0.428813335611028
BovineHD0100007389	0.2815	0.2712	0.2815395	0.1695	0.656559711372723
BovineHD0100007402	0.3299	0.3833	0.32982222	0.2083	0.738220661303037
Hapmap53715-rs29017639	0.3665	0.4167	0.36656222	0.2417	0.79785590905019
BovineHD0100007407	0.2188	0.2167	0.21875	0.125	0.543564443199596
BTB-00009762	0.5	0.5	0.5	0.5	1
BovineHD0100007439	0.3832	0.35	0.38316222	0.2583	0.824170198704454
BovineHD0100007443	0.3832	0.2833	0.38316222	0.2583	0.824170198704454
BovineHD0100007444	0.4666	0.3966	0.46656302	0.3707	0.951208055325396
BovineHD0100007449	0.4265	0.4167	0.42650222	0.3083	0.891201344564129
BTA-49289-no-rs	0.42	0.4667	0.42	0.3	0.881290899230693
BovineHD0100046406	0.4688	0.5167	0.46875	0.375	0.954434002924965
Hapmap50707-BTA-49285	0.1099	0.1167	0.1098552222	0.05833	0.320779659321475
BovineHD0100007492	0.42	0.5	0.42	0.3	0.881290899230693
ARS-BFGL-BAC-13086	0.1932	0.1833	0.19314222	0.1083	0.494766854061876
BovineHD0100007499	0.06659	0.06897	0.0665822591999998	0.03448	0.21638367061763
ARS-BFGL-NGS-34568	0.3436	0.4068	0.34353582	0.2203	0.760714915936284
BovineHD0100007515	0.07986	0.08333	0.0798672221999999	0.04167	0.249897371172321
BovineHD0100007517	0.1409	0.1525	0.1409057742	0.07627	0.388897963161234
BovineHD0100007518	0.4061	0.3333	0.40608222	0.2833	0.859908419040028
BovineHD0100007541	0.4328	0.5333	0.43280222	0.3167	0.900756663641501
BTB-00009232	0.4965	0.5167	0.49652222	0.4583	0.994976791354233
BovineHD0100007558	0.255	0.2333	0.255	0.15	0.6098403047164
ARS-BFGL-NGS-20807	0.495	0.4667	0.495	0.45	0.992774453987808
BovineHD0100007578	0.4444	0.4	0.44442222	0.3333	0.918262497114358
BovineHD0100007593	0.2888	0.2833	0.28875	0.175	0.669015835056558
BovineHD0100007610	0.4965	0.55	0.49652222	0.4583	0.994976791354233
BovineHD0100007618	0.4846	0.4737	0.48461742	0.4123	0.977692412277316
BovineHD0100007641	0.4999	0.5167	0.49986222	0.4917	0.999801216347209
BovineHD0100007645	0.04955	0.05085	0.0495476472	0.02542	0.17087560833933
BovineHD0100007647	0.06444	0.06667	0.0644382222	0.03333	0.2108261067998
BovineHD0100007649	0.4592	0.3929	0.45915918	0.3571	0.940249610175182
BovineHD0100007665	0.2778	0.3333	0.27782222	0.1667	0.650099813481045
BovineHD0100007673	0.3665	0.3167	0.36656222	0.2417	0.79785590905019
ARS-BFGL-NGS-36242	0.493	0.5085	0.49296702	0.4407	0.989829633199048
BovineHD0100007683	0.3424	0.3684	0.34241502	0.2193	0.75888726217871
BovineHD0100007698	0.1388	0.15	0.13875	0.075	0.384311544126497
ARS-BFGL-NGS-50954	0.06444	0.03333	0.0644382222	0.03333	0.2108261067998
BovineHD0100007713	0.5	0.4667	0.5	0.5	1
BovineHD0100007720	0.4425	0.4237	0.4425395	0.3305	0.915436404889169
BovineHD0100007728	0.488	0.4655	0.48795648	0.4224	0.982554440002409
BovineHD0100007746	0.4927	0.431	0.49272782	0.4397	0.989482880738973
Hapmap50927-BTA-28806	0.4038	0.386	0.40381502	0.2807	0.856402857231958
BovineHD0100007805	0.4932	0.4833	0.49320222	0.4417	0.990170532545168
BovineHD0100007822	0.4688	0.5167	0.46875	0.375	0.954434002924965
BovineHD0100007823	0.07986	0.08333	0.0798672221999999	0.04167	0.249897371172321
Hapmap59621-rs29013246	0.4481	0.5085	0.448158	0.339	0.923858557602282
ARS-BFGL-NGS-11151	0.0981	0.1034	0.0980900832	0.05172	0.293658945197288
BovineHD0100007857	0.4832	0.55	0.48318222	0.4083	0.975599192327837
BovineHD0100007869	0.4911	0.4667	0.49110222	0.4333	0.98712487033738
BovineHD0100007871	0.4688	0.5357	0.46875	0.375	0.954434002924965
BovineHD0100007887	0.4444	0.5185	0.44442222	0.3333	0.918262497114358
BovineHD0100007923	0.1717	0.1897	0.1716745422	0.09483	0.452389479457389
ARS-BFGL-BAC-5834	0.4644	0.3	0.46446222	0.3667	0.948104523339019
BovineHD0100007944	0.4444	0.3	0.44442222	0.3333	0.918262497114358
BovineHD0100007956	0.4132	0.3833	0.41322222	0.2917	0.870907135619909
BovineHD0100007973	0.4988	0.35	0.49875	0.475	0.99819587904281
BovineHD0100007997	0.2778	0.2333	0.27782222	0.1667	0.650099813481045
BTB-01533869	0.457	0.431	0.45701688	0.3534	0.937067944064181
BTA-108804-no-rs	0.4388	0.45	0.43875	0.325	0.909736122531166
BovineHD0100008069	0.4832	0.4167	0.48318222	0.4083	0.975599192327837
Hapmap42876-BTA-23541	0.455	0.3667	0.455	0.35	0.934068055375491
BTB-00011225	0.4905	0.4138	0.490478	0.431	0.986218719922241
BovineHD0100008105	0.361	0.3273	0.36103008	0.2364	0.789002174837834
BovineHD0100008163	0.4644	0.5	0.46446222	0.3667	0.948104523339019
BTA-59258-no-rs	0.1744	0.193	0.1743593598	0.09649	0.45776936595464
BovineHD0100008201	0.2665	0.25	0.26648222	0.1583	0.630227059183509
BovineHD0100008209	0.334	0.2542	0.33399678	0.2119	0.745098858241628
BovineHD0100008210	0.2994	0.2	0.29940222	0.1833	0.687243244869931
BovineHD0100008214	0.3878	0.386	0.38785152	0.2632	0.831536925702238
BovineHD0100008220	0.3179	0.2241	0.31795422	0.1983	0.718515037732309
BovineHD0100008230	0.3578	0.3667	0.35774222	0.2333	0.783719736103
BovineHD0100008239	0.2084	0.2364	0.20845752	0.1182	0.524164592311699
BovineHD0100008253	0.4851	0.4483	0.48513912	0.4138	0.978452794646768
BovineHD0100008261	0.2994	0.3	0.29940222	0.1833	0.687243244869931
BovineHD0100008286	0.3034	0.2712	0.30331008	0.1864	0.693879497191429
BovineHD0100008302	0.3656	0.3704	0.36552702	0.2407	0.796202418349822
BTB-01285832	0.1744	0.193	0.1743593598	0.09649	0.45776936595464
BovineHD0100008332	0.4978	0.4333	0.49778222	0.4667	0.996798050263943
BTB-01285855	0.3282	0.2759	0.32818478	0.2069	0.735515266327277
Hapmap59457-rs29010971	0.3707	0.322	0.37076472	0.2458	0.804553161714006
BTB-01285931	0.095	0.1	0.0950000000000001	0.05	0.286396957115956
BovineHD0100008371	0.4132	0.45	0.41322222	0.2917	0.870907135619909
BovineHD0100008372	0.4856	0.4915	0.48565182	0.4153	0.979199795001284
BovineHD0100008409	0.3299	0.3167	0.32982222	0.2083	0.738220661303037
BovineHD0100008415	0.4932	0.4833	0.49320222	0.4417	0.990170532545168
AX-18107985	0.1961	0.2203	0.19611192	0.1102	0.500518923955093
BovineHD0100008426	0.2432	0.25	0.24324222	0.1417	0.58867370193101
BovineHD0100008442	0.3832	0.2833	0.38316222	0.2583	0.824170198704454
BovineHD0100008449	0.255	0.2667	0.255	0.15	0.6098403047164
BovineHD0100008456	0.2188	0.1833	0.21875	0.125	0.543564443199596
BTB-00012150	0.32	0.3	0.32	0.2	0.721928094887362
BovineHD0100008468	0.2888	0.3167	0.28875	0.175	0.669015835056558
BTB-00012128	0.455	0.4333	0.455	0.35	0.934068055375491
ARS-BFGL-BAC-14387	0.4688	0.4833	0.46875	0.375	0.954434002924965
BovineHD0100008500	0.4405	0.5517	0.44055648	0.3276	0.912455489137456
ARS-BFGL-NGS-20624	0.2994	0.3667	0.29940222	0.1833	0.687243244869931
BovineHD0100008522	0.3659	0.3036	0.36594158	0.2411	0.796864760632615
BovineHD0100008536	0.3988	0.35	0.39875	0.275	0.848548178294616
BovineHD0100008544	0.3099	0.2833	0.30990222	0.1917	0.705014213119495
BTB-00012396	0.2888	0.3167	0.28875	0.175	0.669015835056558
BovineHD0100008555	0.1192	0.1273	0.1191799008	0.06364	0.341728012491561
ARS-BFGL-BAC-15059	0.3578	0.3333	0.35774222	0.2333	0.783719736103
ARS-BFGL-NGS-119690	0.2188	0.25	0.21875	0.125	0.543564443199596
BovineHD0100008589	0.3911	0.4333	0.39114222	0.2667	0.836689385563332
BTB-00012425	0.4964	0.4068	0.49640448	0.4576	0.994806526234505
BovineHD0100008605	0.4061	0.4333	0.40608222	0.2833	0.859908419040028
BTB-00012448	0.3665	0.3167	0.36656222	0.2417	0.79785590905019
BTB-01734642	0.3558	0.3519	0.3558155	0.2315	0.780616989849985
ARS-BFGL-NGS-108911	0.2311	0.2	0.23106222	0.1333	0.566419484959111
BovineHD0100008631	0.4599	0.45	0.45984222	0.3583	0.941263007348968
ARS-BFGL-NGS-100058	0.4265	0.3833	0.42650222	0.3083	0.891201344564129
ARS-BFGL-NGS-74692	0.1099	0.1167	0.1098552222	0.05833	0.320779659321475
BovineHD0100008646	0.4832	0.5167	0.48318222	0.4083	0.975599192327837
BTB-00012560	0.095	0.1	0.0950000000000001	0.05	0.286396957115956
BovineHD0100008657	0.255	0.2	0.255	0.15	0.6098403047164
BovineHD0100008662	0.4757	0.4746	0.47571192	0.3898	0.964670360188028
BTB-00012627	0.07986	0.05	0.0798672221999999	0.04167	0.249897371172321
ARS-BFGL-BAC-11193	0.1264	0.1356	0.12640632	0.0678	0.357659524283002
BovineHD0100008674	0.4994	0.4828	0.49940832	0.4828	0.999146217763061
BovineHD0100008680	0.4832	0.4833	0.48318222	0.4083	0.975599192327837
BovineHD0100008695	0.4644	0.5333	0.46446222	0.3667	0.948104523339019
ARS-BFGL-NGS-24142	0.3394	0.3	0.33948222	0.2167	0.75409585644602
BovineHD0100008707	0.4539	0.4107	0.45391352	0.3482	0.93245022132314
BovineHD0100008719	0.4728	0.5	0.47276222	0.3833	0.960339403877867
BovineHD0100008729	0.2778	0.3	0.27782222	0.1667	0.650099813481045
ARS-BFGL-NGS-114084	0.4029	0.2542	0.40293582	0.2797	0.855041717435841
ARS-USMARC-Parent-DQ451555-rs29010795	0.4919	0.5091	0.49191008	0.4364	0.988297033797716
ARS-USMARC-Parent-DQ451555-rs29010795_dup	0.4664	0.5556	0.46640768	0.3704	0.950978728250344
BovineHD0100008739	0.4728	0.2667	0.47276222	0.3833	0.960339403877867
BovineHD0100008743	0.3922	0.1786	0.39225918	0.2679	0.838435102157376
BovineHD0100008745	0.2893	0.2807	0.28926968	0.1754	0.669909851799345
BovineHD0100008746	0.4214	0.3621	0.42135422	0.3017	0.883359049906075
BovineHD0100008770	0.2432	0.2833	0.24324222	0.1417	0.58867370193101
BovineHD0100008775	0.255	0.2333	0.255	0.15	0.6098403047164
BovineHD0100008800	0.4749	0.569	0.47486718	0.3879	0.963430964286417
BTA-59299-no-rs	0.3488	0.35	0.34875	0.225	0.769192829013014
BovineHD0100008806	0.3488	0.35	0.34875	0.225	0.769192829013014
BovineHD0100008840	0.4592	0.3929	0.45915918	0.3571	0.940249610175182
ARS-BFGL-NGS-14285	0.4328	0.4667	0.43280222	0.3167	0.900756663641501
BovineHD0100008858	0.2778	0.2	0.27782222	0.1667	0.650099813481045
BovineHD0100008873	0.4599	0.3833	0.45984222	0.3583	0.941263007348968
BovineHD0100008908	0.1717	0.1207	0.1716745422	0.09483	0.452389479457389
BovineHD0100008910	0.4577	0.3818	0.4576595	0.3545	0.938022854784887
BovineHD0100008920	0.09972	0.1053	0.0997201662	0.05263	0.297465664791114
BovineHD0100008921	0.4499	0.4167	0.44988222	0.3417	0.926436205542278
BovineHD0100008923	0.4965	0.35	0.49652222	0.4583	0.994976791354233
BovineHD0100008924	0.4888	0.3833	0.48875	0.425	0.983708262623186
BovineHD0100008926	0.4978	0.3667	0.49778222	0.4667	0.996798050263943
BovineHD0100008927	0.4765	0.3833	0.47654222	0.3917	0.965887859875802
BovineHD0100008928	0.4499	0.4167	0.44988222	0.3417	0.926436205542278
BovineHD0100008930	0.4884	0.3729	0.48835662	0.4237	0.983136343889123
BTA-97531-no-rs	0.4927	0.3276	0.49272782	0.4397	0.989482880738973
BovineHD0100008936	0.4978	0.4667	0.49778222	0.4667	0.996798050263943
BovineHD0100008939	0.199	0.1552	0.19906718	0.1121	0.506217877656714
BTA-18114-no-rs	0.1244	0.1333	0.1244502222	0.06667	0.353372026075685
ARS-BFGL-NGS-40158	0.3911	0.4	0.39114222	0.2667	0.836689385563332
BovineHD0100008992	0.4728	0.5	0.47276222	0.3833	0.960339403877867
BovineHD0100008994	0.3988	0.4167	0.39875	0.275	0.848548178294616
BTB-01303393	0.4861	0.4667	0.48612222	0.4167	0.979884934247828
BovineHD0100009014	0.4978	0.5333	0.49778222	0.4667	0.996798050263943
BovineHD0100009029	0.4938	0.6296	0.49381728	0.4444	0.991061746152075
BovineHD0100009038	0.4793	0.5593	0.47931422	0.3983	0.969947467854851
BovineHD0100009063	0.4328	0.4	0.43280222	0.3167	0.900756663641501
BovineHD0100009073	0.375	0.3	0.375	0.25	0.811278124459133
BovineHD0100009083	0.4367	0.3729	0.436632	0.322	0.906543137902739
BTB-00013894	0.4965	0.3833	0.49652222	0.4583	0.994976791354233
BovineHD0100046938	0.495	0.3667	0.495	0.45	0.992774453987808
BovineHD0100009130	0.3792	0.2712	0.37916472	0.2542	0.817867353488407
BTA-110980-no-rs	0.4599	0.3167	0.45984222	0.3583	0.941263007348968
BTB-01653833	0.3572	0.2586	0.35720832	0.2328	0.782860489470491
BovineHD0100009148	0.3578	0.2333	0.35774222	0.2333	0.783719736103
BTB-01335754	0.5	0.4386	0.5	0.5	1
BovineHD0100009182	0.3916	0.2586	0.39160832	0.2672	0.837418056682942
BovineHD0100009190	0.3412	0.2545	0.34117752	0.2182	0.756867109243271
BovineHD0100009201	0.07986	0.08333	0.0798672221999999	0.04167	0.249897371172321
BovineHD0100009210	0.4071	0.2931	0.4071195	0.2845	0.861510153987934
BTB-01843131	0.3488	0.35	0.34875	0.225	0.769192829013014
ARS-BFGL-NGS-80747	0.4826	0.3729	0.48262752	0.4068	0.974789617180132
BovineHD0100009231	0.4444	0.3	0.44442222	0.3333	0.918262497114358
BTB-01955576	0.396	0.2281	0.39594078	0.2719	0.844177824165903
BTB-01755357	0.4688	0.4167	0.46875	0.375	0.954434002924965
BovineHD0100046415	0.4888	0.3167	0.48875	0.425	0.983708262623186
BTB-00014284	0.2524	0.2593	0.25233278	0.1481	0.605065058546473
BTB-00014368	0.2585	0.2373	0.2584875	0.1525	0.616061355788333
BovineHD0100009316	0.3792	0.2712	0.37916472	0.2542	0.817867353488407
BTB-00014500	0.2021	0.193	0.202008	0.114	0.51186450378756
BovineHD0100009317	0.3099	0.2167	0.30990222	0.1917	0.705014213119495
BovineHD0100009331	0.4888	0.45	0.48875	0.425	0.983708262623186
Hapmap38175-BTA-69177	0.2665	0.2833	0.26648222	0.1583	0.630227059183509
BovineHD0100009343	0.4362	0.3214	0.43620408	0.3214	0.905897413271405
BovineHD0100009346	0.06444	0.06667	0.0644382222	0.03333	0.2108261067998
BTB-00014722	0.2061	0.1667	0.20616222	0.1167	0.519800130912033
BTB-00014850	0.3436	0.2712	0.34353582	0.2203	0.760714915936284
BovineHD0100009379	0.4388	0.4167	0.43875	0.325	0.909736122531166
BovineHD0100009423	0.05039	0.05172	0.0503825207999999	0.02586	0.173184730289224
BTB-00015164	0.2739	0.2931	0.27393912	0.1638	0.643323349538144
BovineHD0100009455	0.2188	0.2167	0.21875	0.125	0.543564443199596
BovineHD0100009458	0.2524	0.2222	0.25233278	0.1481	0.605065058546473
BovineHD0100009465	0.3928	0.3519	0.3928155	0.2685	0.839303986420701
BTB-00016647	0.4731	0.5179	0.47304158	0.3839	0.960749962416831
BTA-69212-no-rs	0.2091	0.2373	0.20906808	0.1186	0.525323174638361
BovineHD0100009494	0.4388	0.45	0.43875	0.325	0.909736122531166
BTB-00015939	0.199	0.1552	0.19906718	0.1121	0.506217877656714
BovineHD0100009515	0.4765	0.3833	0.47654222	0.3917	0.965887859875802
BovineHD0100009525	0.2188	0.1833	0.21875	0.125	0.543564443199596
Hapmap48855-BTA-69221	0.3911	0.4333	0.39114222	0.2667	0.836689385563332
BovineHD0100009570	0.2778	0.2667	0.27782222	0.1667	0.650099813481045
BovineHD0100009578	0.375	0.3667	0.375	0.25	0.811278124459133
BovineHD0100009580	0.04875	0.05	0.0487500000000001	0.025	0.16866093149667
BovineHD0100009592	0.48	0.4333	0.48	0.4	0.970950594454669
BovineHD0100009595	0.03278	0.03333	0.0327842221999999	0.01667	0.122311205390522
BovineHD0100009608	0.2311	0.2333	0.23106222	0.1333	0.566419484959111
BovineHD0100009620	0.2061	0.2	0.20616222	0.1167	0.519800130912033
BovineHD0100009633	0.2413	0.2456	0.24137568	0.1404	0.585285417737766
BovineHD0100009648	0.4444	0.4333	0.44442222	0.3333	0.918262497114358
BovineHD4100000178	0.2061	0.2333	0.20616222	0.1167	0.519800130912033
ARS-BFGL-NGS-45064	0.18	0.2	0.18	0.1	0.468995593589281
ARS-BFGL-NGS-21650	0.2188	0.25	0.21875	0.125	0.543564443199596
Hapmap43403-BTA-91448	0.07986	0.08333	0.0798672221999999	0.04167	0.249897371172321
BovineHD0100009674	0.07986	0.08333	0.0798672221999999	0.04167	0.249897371172321
BTA-91456-no-rs	0.4157	0.4464	0.41562168	0.2946	0.87458946835521
BovineHD4100000182	0.3578	0.3667	0.35774222	0.2333	0.783719736103
Hapmap34824-BES10_Contig592_452	0.4114	0.4386	0.4113795	0.2895	0.868074487132207
BovineHD0100009723	0.4339	0.4909	0.43389752	0.3182	0.902413273253495
BTB-00929993	0.04955	0.05085	0.0495476472	0.02542	0.17087560833933
Hapmap55373-rs29027574	0.4132	0.4167	0.41322222	0.2917	0.870907135619909
BTB-00930093	0.4599	0.45	0.45984222	0.3583	0.941263007348968
BovineHD0100009758	0.4265	0.45	0.42650222	0.3083	0.891201344564129
BTB-00930215	0.4061	0.4333	0.40608222	0.2833	0.859908419040028
BTB-00930351	0.4688	0.45	0.46875	0.375	0.954434002924965
Hapmap49364-BTA-89353	0.2888	0.2833	0.28875	0.175	0.669015835056558
BovineHD0100009795	0.2188	0.2167	0.21875	0.125	0.543564443199596
BovineHD0100009808	0.4132	0.4167	0.41322222	0.2917	0.870907135619909
BovineHD0100009809	0.3911	0.4	0.39114222	0.2667	0.836689385563332
Hapmap43629-BTA-60810	0.495	0.5333	0.495	0.45	0.992774453987808
BovineHD0100009819	0.5	0.5333	0.5	0.5	1
Hapmap43823-BTA-27227	0.455	0.4667	0.455	0.35	0.934068055375491
BovineHD0100009850	0.4988	0.4833	0.49875	0.475	0.99819587904281
BTB-01890914	0.3394	0.3	0.33948222	0.2167	0.75409585644602
BovineHD0100009863	0.3565	0.3214	0.35645918	0.2321	0.781654150908149
BovineHD0100009871	0.4999	0.4833	0.49986222	0.4917	0.999801216347209
BovineHD0100009896	0.1099	0.1167	0.1098552222	0.05833	0.320779659321475
BovineHD0100009902	0.03278	0.03333	0.0327842221999999	0.01667	0.122311205390522
BTB-00017000	0.42	0.4333	0.42	0.3	0.881290899230693
BovineHD0100009928	0.3282	0.3448	0.32818478	0.2069	0.735515266327277
BovineHD0100009933	0.4898	0.5357	0.48980408	0.4286	0.985239991844038
BTB-01210806	0.4911	0.5	0.49110222	0.4333	0.98712487033738
BovineHD0100009941	0.4911	0.5	0.49110222	0.4333	0.98712487033738
BovineHD0100009944	0.4932	0.4833	0.49320222	0.4417	0.990170532545168
BovineHD0100009945	0.4444	0.5	0.44442222	0.3333	0.918262497114358
BovineHD0100009950	0.4061	0.4667	0.40608222	0.2833	0.859908419040028
chr1_34708803	0.4388	0.3833	0.43875	0.325	0.909736122531166
chr1_34708956	0.4861	0.4333	0.48612222	0.4167	0.979884934247828
BovineHD0100009954	0.4644	0.3667	0.46446222	0.3667	0.948104523339019
BTA-111133-no-rs	0.4535	0.5254	0.4534875	0.3475	0.931815504241456
BovineHD0100009996	0.03389	0.03448	0.0338855648	0.01724	0.125650004726035
ARS-BFGL-NGS-100434	0.03278	0.03333	0.0327842221999999	0.01667	0.122311205390522
BovineHD0100009999	0.3157	0.3571	0.31565408	0.1964	0.71466940021597
BovineHD0100010002	0.3656	0.4444	0.36552702	0.2407	0.796202418349822
BovineHD0100010009	0.3988	0.4167	0.39875	0.275	0.848548178294616
BovineHD0100010011	0.4029	0.4237	0.40293582	0.2797	0.855041717435841
BovineHD0100010019	0.4861	0.5	0.48612222	0.4167	0.979884934247828
BovineHD0100010029	0.42	0.5273	0.42	0.3	0.881290899230693
DPI-55	0.3795	0.3273	0.3794595	0.2545	0.818332858563516
BovineHD0100010042	0.4908	0.4915	0.49080632	0.4322	0.986695374186061
BovineHD0100010051	0.455	0.4667	0.455	0.35	0.934068055375491
BovineHD0100010072	0.2252	0.2241	0.22516302	0.1293	0.55551530239775
Hapmap32018-BTA-123851	0.3578	0.3667	0.35774222	0.2333	0.783719736103
BovineHD0100010077	0.2355	0.2364	0.23559008	0.1364	0.574732524830317
BovineHD0100010080	0.5	0.4333	0.5	0.5	1
BovineHD0100010129	0.4932	0.55	0.49320222	0.4417	0.990170532545168
BovineHD0100010132	0.4948	0.5593	0.49483872	0.4492	0.992540983189561
BovineHD0100010144	0.495	0.5	0.495	0.45	0.992774453987808
BovineHD0100010169	0.3835	0.3793	0.38345208	0.2586	0.824626396356596
BTB-00016906	0.3953	0.4068	0.39530112	0.2712	0.843181295463938
BovineHD0100010186	0.4061	0.4	0.40608222	0.2833	0.859908419040028
BovineHD0100010199	0.2432	0.2167	0.24324222	0.1417	0.58867370193101
BovineHD0100010213	0.2311	0.1667	0.23106222	0.1333	0.566419484959111
BovineHD0100010229	0.4793	0.4576	0.47931422	0.3983	0.969947467854851
DPI-2	0.2378	0.2759	0.23776718	0.1379	0.578712568079499
BovineHD0100010243	0.3988	0.45	0.39875	0.275	0.848548178294616
ARS-BFGL-BAC-837	0.3179	0.2931	0.31795422	0.1983	0.718515037732309
BTB-00017157	0.255	0.2667	0.255	0.15	0.6098403047164
BovineHD0100010274	0.2344	0.2034	0.23442528	0.1356	0.572598583478803
BovineHD0100010279	0.3911	0.3	0.39114222	0.2667	0.836689385563332
BovineHD0100010281	0.4632	0.4915	0.46322528	0.3644	0.946275012926063
BovineHD0100010285	0.4999	0.55	0.49986222	0.4917	0.999801216347209
Hapmap40144-BTA-79228	0.095	0.1	0.0950000000000001	0.05	0.286396957115956
BovineHD0100010292	0.4718	0.3559	0.47186808	0.3814	0.959024800360945
BovineHD0100010295	0.3988	0.25	0.39875	0.275	0.848548178294616
BovineHD0100010297	0.2778	0.3	0.27782222	0.1667	0.650099813481045
ARS-BFGL-NGS-116830	0.4688	0.3833	0.46875	0.375	0.954434002924965
Hapmap41641-BTA-79222	0.4265	0.4833	0.42650222	0.3083	0.891201344564129
BTB-00017988	0.4978	0.5667	0.49778222	0.4667	0.996798050263943
BovineHD0100010321	0.1528	0.1667	0.1527722222	0.08333	0.41380531875998
BovineHD0100010328	0.4664	0.5185	0.46640768	0.3704	0.950978728250344
ARS-BFGL-NGS-110234	0.4328	0.3333	0.43280222	0.3167	0.900756663641501
BovineHD0100010337	0.424	0.4407	0.42402798	0.3051	0.88743604262097
BovineHD0100010341	0.4599	0.3833	0.45984222	0.3583	0.941263007348968
BovineHD0100010349	0.4832	0.55	0.48318222	0.4083	0.975599192327837
Hapmap57330-rs29009759	0.4644	0.5	0.46446222	0.3667	0.948104523339019
BovineHD0100010364	0.3911	0.4333	0.39114222	0.2667	0.836689385563332
BTB-00017697	0.07986	0.08333	0.0798672221999999	0.04167	0.249897371172321
ARS-BFGL-NGS-116207	0.3488	0.35	0.34875	0.225	0.769192829013014
BovineHD0100010389	0.4932	0.6167	0.49320222	0.4417	0.990170532545168
BTB-00017422	0.08831	0.09259	0.08831262	0.0463	0.270466678371446
BovineHD0100010416	0.06444	0.06667	0.0644382222	0.03333	0.2108261067998
Hapmap43356-BTA-79201	0.0981	0.06897	0.0980900832	0.05172	0.293658945197288
BovineHD0100010421	0.3578	0.3333	0.35774222	0.2333	0.783719736103
BovineHD0100010426	0.3488	0.3167	0.34875	0.225	0.769192829013014
BovineHD0100010446	0.4987	0.5345	0.49865838	0.4741	0.998063584958668
BovineHD0100010456	0.2778	0.3	0.27782222	0.1667	0.650099813481045
BovineHD0100010461	0.42	0.4667	0.42	0.3	0.881290899230693
Hapmap50634-BTA-26738	0.4988	0.4833	0.49875	0.475	0.99819587904281
ARS-BFGL-NGS-44057	0.2219	0.1864	0.22189118	0.1271	0.549430942221917
BovineHD0100010491	0.4132	0.3167	0.41322222	0.2917	0.870907135619909
Hapmap49369-BTA-89952	0.3874	0.3559	0.38737742	0.2627	0.830793438609709
BovineHD0100010535	0.457	0.5345	0.45701688	0.3534	0.937067944064181
BovineHD0100010545	0.4999	0.55	0.49986222	0.4917	0.999801216347209
BovineHD0100010565	0.3521	0.3509	0.35214078	0.2281	0.77468444438617
BovineHD0100010579	0.4978	0.5	0.49778222	0.4667	0.996798050263943
BovineHD0100010581	0.462	0.4483	0.46196718	0.3621	0.944412551396777
DPI-27	0.06659	0.06897	0.0665822591999998	0.03448	0.21638367061763
BTA-111760-no-rs	0.4132	0.45	0.41322222	0.2917	0.870907135619909
BovineHD4100000204	0.05039	0.05172	0.0503825207999999	0.02586	0.173184730289224
BovineHD0100010611	0.2413	0.2807	0.24137568	0.1404	0.585285417737766
Hapmap46343-BTA-111768	0.375	0.4	0.375	0.25	0.811278124459133
BTA-111771-no-rs	0.1691	0.1186	0.1690600632	0.09322	0.44712739994266
BovineHD0100010651	0.3665	0.35	0.36656222	0.2417	0.79785590905019
BTA-120277-no-rs	0.4688	0.4833	0.46875	0.375	0.954434002924965
BovineHD0100010673	0.4644	0.3667	0.46446222	0.3667	0.948104523339019
BTA-89302-no-rs	0.18	0.2	0.18	0.1	0.468995593589281
BovineHD0100010694	0.2778	0.2333	0.27782222	0.1667	0.650099813481045
BovineHD0100010697	0.455	0.5667	0.455	0.35	0.934068055375491
BovineHD4100000205	0.4994	0.4737	0.4993875	0.4825	0.999116168786975
Hapmap39875-BTA-97144	0.095	0.1	0.0950000000000001	0.05	0.286396957115956
BovineHD0100010740	0.4599	0.4167	0.45984222	0.3583	0.941263007348968
BovineHD0100010762	0.1551	0.1356	0.155134875	0.08475	0.418698856798047
ARS-BFGL-NGS-23720	0.4585	0.5085	0.45847038	0.3559	0.939227163922584
BovineHD0100010794	0.3665	0.35	0.36656222	0.2417	0.79785590905019
ARS-BFGL-NGS-53463	0.3299	0.2167	0.32982222	0.2083	0.738220661303037
BovineHD0100010839	0.1665	0.1167	0.1665332222	0.09167	0.442019631307153
BovineHD0100010842	0.255	0.3	0.255	0.15	0.6098403047164
BovineHD0100010863	0.255	0.2667	0.255	0.15	0.6098403047164
BovineHD0100010880	0.4328	0.4333	0.43280222	0.3167	0.900756663641501
BovineHD0100010892	0.3656	0.3333	0.36552702	0.2407	0.796202418349822
ARS-BFGL-NGS-100005	0.4157	0.4107	0.41562168	0.2946	0.87458946835521
BovineHD0100010926	0.3047	0.3393	0.3046875	0.1875	0.696212260125146
BovineHD0100010934	0.3988	0.45	0.39875	0.275	0.848548178294616
BovineHD0100010961	0.4499	0.4833	0.44988222	0.3417	0.926436205542278
BovineHD0100010969	0.42	0.4667	0.42	0.3	0.881290899230693
BovineHD0100010977	0.4688	0.45	0.46875	0.375	0.954434002924965
BTA-115317-no-rs	0.4718	0.4576	0.47186808	0.3814	0.959024800360945
BovineHD0100010979	0.4444	0.5	0.44442222	0.3333	0.918262497114358
BovineHD0100011015	0.2355	0.2364	0.23559008	0.1364	0.574732524830317
ARS-BFGL-NGS-42813	0.04875	0.05	0.0487500000000001	0.025	0.16866093149667
BovineHD0100011027	0.3394	0.3333	0.33948222	0.2167	0.75409585644602
BovineHD0100011029	0.2188	0.1833	0.21875	0.125	0.543564443199596
BovineHD0100011034	0.3832	0.35	0.38316222	0.2583	0.824170198704454
ARS-BFGL-NGS-85768	0.4501	0.4737	0.45013518	0.3421	0.926814098525945
BovineHD0100011053	0.4793	0.5254	0.47931422	0.3983	0.969947467854851
BovineHD0100011054	0.3835	0.4138	0.38345208	0.2586	0.824626396356596
BovineHD0100011063	0.4888	0.4833	0.48875	0.425	0.983708262623186
BovineHD0100011072	0.09972	0.07018	0.0997201662	0.05263	0.297465664791114
BovineHD0100011079	0.1528	0.1333	0.1527722222	0.08333	0.41380531875998
BovineHD0100011085	0.4964	0.4407	0.49640448	0.4576	0.994806526234505
BovineHD0100011092	0.2778	0.2333	0.27782222	0.1667	0.650099813481045
ARS-BFGL-BAC-15722	0.2854	0.3103	0.28535648	0.1724	0.663165625010345
BovineHD0100011101	0.2665	0.2833	0.26648222	0.1583	0.630227059183509
ARS-BFGL-NGS-97815	0.4328	0.4333	0.43280222	0.3167	0.900756663641501
BovineHD0100011115	0.455	0.5	0.455	0.35	0.934068055375491
BovineHD0100011117	0.2888	0.3167	0.28875	0.175	0.669015835056558
BovineHD0100011126	0.1099	0.08333	0.1098552222	0.05833	0.320779659321475
BTA-109574-no-rs	0.1855	0.2069	0.18541688	0.1034	0.479681603139038
BovineHD0100011150	0.03278	0.03333	0.0327842221999999	0.01667	0.122311205390522
BovineHD0100011166	0.375	0.4	0.375	0.25	0.811278124459133
ARS-BFGL-NGS-26011	0.1528	0.1333	0.1527722222	0.08333	0.41380531875998
BTA-96881-no-rs	0.2665	0.3167	0.26648222	0.1583	0.630227059183509
BovineHD0100011201	0.362	0.3729	0.36197742	0.2373	0.790521369225887
BovineHD0100011202	0.06444	0.06667	0.0644382222	0.03333	0.2108261067998
BovineHD0100011251	0.2815	0.2712	0.2815395	0.1695	0.656559711372723
ARS-BFGL-BAC-11946	0.4367	0.4407	0.436632	0.322	0.906543137902739
BovineHD0100011260	0.4444	0.4667	0.44442222	0.3333	0.918262497114358
BovineHD0100011262	0.4964	0.4407	0.49640448	0.4576	0.994806526234505
BovineHD0100011270	0.4959	0.4	0.4958595	0.4545	0.994018249356338
BovineHD0100011281	0.2466	0.2203	0.24667038	0.1441	0.594876439784237
ARS-BFGL-BAC-12579	0.3911	0.3667	0.39114222	0.2667	0.836689385563332
BovineHD0100011283	0.4481	0.4068	0.448158	0.339	0.923858557602282
BovineHD0100011284	0.4994	0.4333	0.49944222	0.4833	0.999195143876905
BovineHD0100011285	0.455	0.4667	0.455	0.35	0.934068055375491
BovineHD0100011299	0.2155	0.1754	0.21544032	0.1228	0.537356179735915
BovineHD0100011302	0.4388	0.45	0.43875	0.325	0.909736122531166
ARS-BFGL-NGS-107020	0.3665	0.3167	0.36656222	0.2417	0.79785590905019
BovineHD0100011375	0.4994	0.5	0.49944222	0.4833	0.999195143876905
BovineHD0100011377	0.2888	0.2167	0.28875	0.175	0.669015835056558
BovineHD0100011382	0.1388	0.15	0.13875	0.075	0.384311544126497
DB-2001-seq-rs379202553	0.1932	0.15	0.19314222	0.1083	0.494766854061876
BovineHD0100011387	0.3665	0.3167	0.36656222	0.2417	0.79785590905019
BovineHD0100011388	0.04875	0.05	0.0487500000000001	0.025	0.16866093149667
BovineHD0100011399	0.482	0.431	0.48202592	0.4052	0.97391124325845
BTB-01806368	0.495	0.5	0.495	0.45	0.992774453987808
BovineHD0100011420	0.4765	0.45	0.47654222	0.3917	0.965887859875802
BTB-00018513	0.04875	0.05	0.0487500000000001	0.025	0.16866093149667
BTB-00018431	0.417	0.3704	0.41701262	0.2963	0.876720910905761
BTB-00018408	0.4499	0.3833	0.44988222	0.3417	0.926436205542278
BTB-01249999	0.4916	0.463	0.49160192	0.4352	0.987849985013739
BTA-117821-no-rs	0.4911	0.3667	0.49110222	0.4333	0.98712487033738
BovineHD0100011469	0.495	0.4	0.495	0.45	0.992774453987808
BovineHD0100011479	0.2665	0.25	0.26648222	0.1583	0.630227059183509
ARS-BFGL-NGS-86662	0.4978	0.4333	0.49778222	0.4667	0.996798050263943
ARS-BFGL-NGS-86662_dup	0.4978	0.4333	0.49778222	0.4667	0.996798050263943
BovineHD0100011493	0.375	0.3333	0.375	0.25	0.811278124459133
ARS-BFGL-BAC-13216	0.4599	0.35	0.45984222	0.3583	0.941263007348968
BovineHD0100011501	0.1409	0.1525	0.1409057742	0.07627	0.388897963161234
BovineHD0100011507	0.1388	0.08333	0.13875	0.075	0.384311544126497
BovineHD0100011515	0.1932	0.1833	0.19314222	0.1083	0.494766854061876
BTB-01250420	0.03278	0.03333	0.0327842221999999	0.01667	0.122311205390522
BovineHD0100011524	0.495	0.5333	0.495	0.45	0.992774453987808
Hapmap45471-BTA-117823	0.08831	0.09259	0.08831262	0.0463	0.270466678371446
ARS-BFGL-NGS-111921	0.4728	0.4	0.47276222	0.3833	0.960339403877867
BovineHD0100011535	0.4561	0.4444	0.45613278	0.3519	0.935753479567995
BTB-01952363	0.1665	0.15	0.1665332222	0.09167	0.442019631307153
ARS-BFGL-NGS-32825	0.3299	0.35	0.32982222	0.2083	0.738220661303037
BovineHD0100011554	0.4061	0.4	0.40608222	0.2833	0.859908419040028
BTB-01462455	0.4728	0.3667	0.47276222	0.3833	0.960339403877867
Hapmap34927-BES7_Contig453_1164	0.3478	0.3448	0.34775838	0.2241	0.767583630881647
ARS-BFGL-NGS-100232	0.2815	0.2373	0.2815395	0.1695	0.656559711372723
BTB-01555269	0.375	0.3333	0.375	0.25	0.811278124459133
BTB-01555328	0.4964	0.6102	0.49640448	0.4576	0.994806526234505
BovineHD0100011635	0.4132	0.4833	0.41322222	0.2917	0.870907135619909
ARS-BFGL-NGS-45335	0.3988	0.45	0.39875	0.275	0.848548178294616
BovineHD0100011652	0.3988	0.45	0.39875	0.275	0.848548178294616
BovineHD0100011653	0.3911	0.4333	0.39114222	0.2667	0.836689385563332
BovineHD0100011672	0.42	0.5333	0.42	0.3	0.881290899230693
BovineHD0100011700	0.1665	0.15	0.1665332222	0.09167	0.442019631307153
Hapmap23514-BTA-150593	0.095	0.1	0.0950000000000001	0.05	0.286396957115956
Hapmap47786-BTA-95575	0.4861	0.4667	0.48612222	0.4167	0.979884934247828
BovineHD0100011752	0.3394	0.3667	0.33948222	0.2167	0.75409585644602
BovineHD0100011755	0.4856	0.3898	0.48565182	0.4153	0.979199795001284
BovineHD0100011761	0.482	0.3276	0.48202592	0.4052	0.97391124325845
BovineHD0100011765	0.2854	0.2414	0.28535648	0.1724	0.663165625010345
BovineHD0100011770	0.3394	0.3333	0.33948222	0.2167	0.75409585644602
BovineHD0100011774	0.4965	0.4833	0.49652222	0.4583	0.994976791354233
BTA-95584-no-rs	0.4807	0.4821	0.48071352	0.4018	0.971993793608016
BovineHD0100011786	0.4999	0.55	0.49986222	0.4917	0.999801216347209
BovineHD0100011787	0.4728	0.4333	0.47276222	0.3833	0.960339403877867
Hapmap38486-BTA-30602	0.474	0.4561	0.474008	0.386	0.962169633219318
BovineHD0100011799	0.4861	0.3667	0.48612222	0.4167	0.979884934247828
Hapmap38103-BTA-28646	0.06444	0.06667	0.0644382222	0.03333	0.2108261067998
BovineHD0100011807	0.42	0.4	0.42	0.3	0.881290899230693
Hapmap33759-BTA-160998	0.3282	0.3448	0.32818478	0.2069	0.735515266327277
BTB-01848824	0.4328	0.4	0.43280222	0.3167	0.900756663641501
BTA-122159-no-rs	0.3099	0.3167	0.30990222	0.1917	0.705014213119495
BTB-01136210	0.4964	0.4068	0.49640448	0.4576	0.994806526234505
BovineHD0100011834	0.4061	0.5	0.40608222	0.2833	0.859908419040028
BovineHD0100011840	0.32	0.3	0.32	0.2	0.721928094887362
ARS-BFGL-NGS-106725	0.4265	0.25	0.42650222	0.3083	0.891201344564129
BovineHD0100011849	0.4265	0.3833	0.42650222	0.3083	0.891201344564129
Hapmap54599-rs29019617	0.3832	0.3833	0.38316222	0.2583	0.824170198704454
ARS-BFGL-NGS-23369	0.3099	0.3167	0.30990222	0.1917	0.705014213119495
BovineHD0100011871	0.4765	0.3833	0.47654222	0.3917	0.965887859875802
BovineHD0100011884	0.4728	0.4	0.47276222	0.3833	0.960339403877867
ARS-BFGL-NGS-118356	0.4535	0.322	0.4534875	0.3475	0.931815504241456
BovineHD0100011931	0.32	0.3667	0.32	0.2	0.721928094887362
BovineHD0100011942	0.3299	0.2833	0.32982222	0.2083	0.738220661303037
Hapmap48210-BTA-120730	0.4305	0.3559	0.43051008	0.3136	0.897285426375232
BovineHD0100011951	0.4988	0.4833	0.49875	0.475	0.99819587904281
ARS-BFGL-NGS-106432	0.4993	0.4815	0.4993155	0.4815	0.999012249800804
ARS-BFGL-BAC-15157	0.4265	0.4167	0.42650222	0.3083	0.891201344564129
BovineHD0100011981	0.04875	0.05	0.0487500000000001	0.025	0.16866093149667
BovineHD0100012001	0.4826	0.5085	0.48262752	0.4068	0.974789617180132
1_41997985	0.455	0.5	0.455	0.35	0.934068055375491
Hapmap39522-BTA-89675	0.4444	0.5	0.44442222	0.3333	0.918262497114358
BTB-01708786	0.1932	0.1833	0.19314222	0.1083	0.494766854061876
BovineHD0100012042	0.3299	0.3167	0.32982222	0.2083	0.738220661303037
BovineHD0100012074	0.4499	0.4167	0.44988222	0.3417	0.926436205542278
BovineHD0100012079	0.4988	0.5167	0.49875	0.475	0.99819587904281
BovineHD0100012062	0.0981	0.1034	0.0980900832	0.05172	0.293658945197288
BTA-104608-no-rs	0.1665	0.15	0.1665332222	0.09167	0.442019631307153
BovineHD0100012085	0.1744	0.1579	0.1743593598	0.09649	0.45776936595464
BovineHD0100012089	0.18	0.1667	0.18	0.1	0.468995593589281
BovineHD0100012112	0.1244	0.1	0.1244502222	0.06667	0.353372026075685
BTB-00019582	0.4132	0.4167	0.41322222	0.2917	0.870907135619909
BovineHD0100012120	0.3394	0.3	0.33948222	0.2167	0.75409585644602
ARS-BFGL-NGS-10059	0.5	0.5333	0.5	0.5	1
BovineHD0100012143	0.2188	0.1833	0.21875	0.125	0.543564443199596
Hapmap53820-rs29010070	0.1665	0.15	0.1665332222	0.09167	0.442019631307153
BovineHD0100012169	0.3394	0.3	0.33948222	0.2167	0.75409585644602
BTB-00019705	0.48	0.4333	0.48	0.4	0.970950594454669
ARS-BFGL-NGS-106220	0.4132	0.3167	0.41322222	0.2917	0.870907135619909
BovineHD0100012197	0.3988	0.2833	0.39875	0.275	0.848548178294616
chr1_42804636	0.2778	0.2593	0.27782222	0.1667	0.650099813481045
BovineHD0100012213	0.3953	0.339	0.39530112	0.2712	0.843181295463938
BovineHD0100012214	0.495	0.4	0.495	0.45	0.992774453987808
ARS-BFGL-NGS-12781	0.3299	0.35	0.32982222	0.2083	0.738220661303037
BovineHD0100012223	0.2219	0.2203	0.22189118	0.1271	0.549430942221917
Hapmap60973-rs29018366	0.04875	0.05	0.0487500000000001	0.025	0.16866093149667
BovineHD0100012243	0.1528	0.1333	0.1527722222	0.08333	0.41380531875998
BovineHD0100012247	0.3988	0.2833	0.39875	0.275	0.848548178294616
BTA-89691-no-rs	0.05039	0.05172	0.0503825207999999	0.02586	0.173184730289224
BTB-00019912	0.42	0.4333	0.42	0.3	0.881290899230693
Hapmap46502-BTA-89692	0.2188	0.1833	0.21875	0.125	0.543564443199596
BovineHD0100012271	0.3911	0.3667	0.39114222	0.2667	0.836689385563332
BovineHD0100012272	0.2926	0.2542	0.292632	0.178	0.675682186163725
BovineHD0100012276	0.2888	0.3167	0.28875	0.175	0.669015835056558
ARS-BFGL-NGS-89857	0.4999	0.4833	0.49986222	0.4917	0.999801216347209
BovineHD0100012280	0.3133	0.3519	0.31321728	0.1944	0.71058570582222
BTA-89702-no-rs	0.4999	0.5085	0.4998555	0.4915	0.999791520524153
BovineHD0100012296	0.3488	0.25	0.34875	0.225	0.769192829013014
BTA-89708-no-rs	0.4599	0.5167	0.45984222	0.3583	0.941263007348968
BovineHD0100012322	0.3299	0.35	0.32982222	0.2083	0.738220661303037
Hapmap47773-BTA-89713	0.4861	0.5333	0.48612222	0.4167	0.979884934247828
BovineHD0100012336	0.4884	0.4746	0.48835662	0.4237	0.983136343889123
BovineHD0100012344	0.4965	0.3833	0.49652222	0.4583	0.994976791354233
BTA-89717-no-rs	0.1388	0.08333	0.13875	0.075	0.384311544126497
BovineHD0100012355	0.1099	0.1167	0.1098552222	0.05833	0.320779659321475
BovineHD0100012362	0.4718	0.4237	0.47186808	0.3814	0.959024800360945
BovineHD0100012372	0.48	0.5333	0.48	0.4	0.970950594454669
BTA-89719-no-rs	0.4832	0.4833	0.48318222	0.4083	0.975599192327837
BovineHD0100012389	0.4977	0.4915	0.49770158	0.4661	0.996681535723065
BovineHD0100012394	0.2665	0.2167	0.26648222	0.1583	0.630227059183509
ARS-BFGL-NGS-101368	0.3578	0.3	0.35774222	0.2333	0.783719736103
BovineHD0100012401	0.4367	0.4407	0.436632	0.322	0.906543137902739
BovineHD0100046438	0.4888	0.55	0.48875	0.425	0.983708262623186
ARS-BFGL-NGS-19097	0.3911	0.3333	0.39114222	0.2667	0.836689385563332
BovineHD0100012410	0.362	0.339	0.36197742	0.2373	0.790521369225887
BovineHD0100012427	0.3099	0.25	0.30990222	0.1917	0.705014213119495
BovineHD0100012450	0.4999	0.4167	0.49986222	0.4917	0.999801216347209
BovineHD0100012452	0.4994	0.5333	0.49944222	0.4833	0.999195143876905
ARS-BFGL-NGS-118112	0.4999	0.4167	0.49986222	0.4917	0.999801216347209
BovineHD0100012466	0.4861	0.5333	0.48612222	0.4167	0.979884934247828
Hapmap49368-BTA-89726	0.3394	0.3	0.33948222	0.2167	0.75409585644602
BovineHD0100012488	0.2994	0.2667	0.29940222	0.1833	0.687243244869931
ARS-BFGL-NGS-116079	0.03278	0.03333	0.0327842221999999	0.01667	0.122311205390522
BovineHD0100012516	0.3099	0.3167	0.30990222	0.1917	0.705014213119495
ARS-BFGL-NGS-118317	0.32	0.2333	0.32	0.2	0.721928094887362
BovineHD0100012538	0.255	0.2667	0.255	0.15	0.6098403047164
BovineHD0100012543	0.375	0.3667	0.375	0.25	0.811278124459133
BovineHD0100012544	0.375	0.3667	0.375	0.25	0.811278124459133
Hapmap43396-BTA-89742	0.1244	0.1333	0.1244502222	0.06667	0.353372026075685
BovineHD0100012553	0.1388	0.15	0.13875	0.075	0.384311544126497
BovineHD0100012560	0.4481	0.4068	0.448158	0.339	0.923858557602282
ARS-BFGL-NGS-57355	0.3967	0.3273	0.39666942	0.2727	0.845312341985528
BTB-00021247	0.4499	0.4167	0.44988222	0.3417	0.926436205542278
BovineHD0100012602	0.3911	0.2667	0.39114222	0.2667	0.836689385563332
BovineHD0100012628	0.2778	0.2667	0.27782222	0.1667	0.650099813481045
BovineHD0100012647	0.2311	0.2	0.23106222	0.1333	0.566419484959111
BovineHD0100012920	0.4832	0.3833	0.48318222	0.4083	0.975599192327837
BovineHD0100012925	0.4688	0.35	0.46875	0.375	0.954434002924965
BovineHD0100046983	0.2188	0.2167	0.21875	0.125	0.543564443199596
ARS-BFGL-NGS-75951	0.06444	0.06667	0.0644382222	0.03333	0.2108261067998
BovineHD0100012946	0.4132	0.4167	0.41322222	0.2917	0.870907135619909
BovineHD0100012982	0.1388	0.05	0.13875	0.075	0.384311544126497
BTB-01462237	0.18	0.1	0.18	0.1	0.468995593589281
BovineHD0100012997	0.4328	0.2667	0.43280222	0.3167	0.900756663641501
ARS-BFGL-NGS-68706	0.4728	0.5	0.47276222	0.3833	0.960339403877867
ARS-BFGL-NGS-113748	0.2888	0.2167	0.28875	0.175	0.669015835056558
BovineHD0100013011	0.2432	0.1833	0.24324222	0.1417	0.58867370193101
BovineHD0100013015	0.4765	0.3167	0.47654222	0.3917	0.965887859875802
Hapmap38803-BTA-104250	0.4832	0.45	0.48318222	0.4083	0.975599192327837
ARS-BFGL-NGS-119382	0.3488	0.35	0.34875	0.225	0.769192829013014
BovineHD0100013052	0.4132	0.3833	0.41322222	0.2917	0.870907135619909
ARS-BFGL-NGS-10512	0.4463	0.4655	0.44633912	0.3362	0.921135863279074
BovineHD0100013075	0.4932	0.4167	0.49320222	0.4417	0.990170532545168
BovineHD0100013081	0.4666	0.5	0.46656302	0.3707	0.951208055325396
BovineHD0100013084	0.4911	0.4333	0.49110222	0.4333	0.98712487033738
BTA-90373-no-rs	0.03278	0.03333	0.0327842221999999	0.01667	0.122311205390522
BovineHD0100013097	0.4328	0.4667	0.43280222	0.3167	0.900756663641501
ARS-BFGL-NGS-34687	0.06444	0.06667	0.0644382222	0.03333	0.2108261067998
BovineHD0100013101	0.3911	0.3333	0.39114222	0.2667	0.836689385563332
BovineHD0100013102	0.3572	0.3276	0.35720832	0.2328	0.782860489470491
BTB-01461996	0.18	0.1667	0.18	0.1	0.468995593589281
BovineHD0100013126	0.3953	0.339	0.39530112	0.2712	0.843181295463938
BovineHD0100013157	0.255	0.2667	0.255	0.15	0.6098403047164
BTA-89822-no-rs	0.2466	0.2542	0.24667038	0.1441	0.594876439784237
ARS-BFGL-NGS-114234	0.4173	0.3559	0.41725688	0.2966	0.877094970168965
BovineHD0100013172	0.4978	0.3667	0.49778222	0.4667	0.996798050263943
BTA-89820-no-rs	0.255	0.2333	0.255	0.15	0.6098403047164
BovineHD0100013189	0.4388	0.45	0.43875	0.325	0.909736122531166
BovineHD0100013190	0.255	0.2333	0.255	0.15	0.6098403047164
BovineHD0100013198	0.3394	0.3667	0.33948222	0.2167	0.75409585644602
BovineHD0100013203	0.3488	0.2833	0.34875	0.225	0.769192829013014
BovineHD0100013207	0.1388	0.1167	0.13875	0.075	0.384311544126497
ARS-BFGL-NGS-110320	0.4029	0.3898	0.40293582	0.2797	0.855041717435841
ARS-BFGL-NGS-67684	0.4965	0.45	0.49652222	0.4583	0.994976791354233
BovineHD0100013246	0.4029	0.3559	0.40293582	0.2797	0.855041717435841
BTB-00468476	0.3099	0.25	0.30990222	0.1917	0.705014213119495
BovineHD0100013262	0.3299	0.3167	0.32982222	0.2083	0.738220661303037
BTB-01608930	0.4388	0.45	0.43875	0.325	0.909736122531166
BovineHD0100013284	0.4265	0.3833	0.42650222	0.3083	0.891201344564129
BovineHD0100013290	0.3299	0.3167	0.32982222	0.2083	0.738220661303037
BovineHD4100000251	0.4861	0.4	0.48612222	0.4167	0.979884934247828
BovineHD0100013327	0.3988	0.35	0.39875	0.275	0.848548178294616
BovineHD0100013332	0.4965	0.4167	0.49652222	0.4583	0.994976791354233
Hapmap39710-BTA-108633	0.4599	0.3833	0.45984222	0.3583	0.941263007348968
BovineHD0100013336	0.4388	0.3833	0.43875	0.325	0.909736122531166
Hapmap54262-rs29018839	0.4946	0.5862	0.49465422	0.4483	0.992273867785598
ARS-BFGL-NGS-41577	0.4888	0.45	0.48875	0.425	0.983708262623186
BTB-01546768	0.1665	0.1833	0.1665332222	0.09167	0.442019631307153
BovineHD0100013379	0.4994	0.4	0.49944222	0.4833	0.999195143876905
ARS-BFGL-NGS-23106	0.1454	0.1579	0.145433795	0.07895	0.39846860118579
BovineHD0100013400	0.4677	0.4746	0.46769118	0.3729	0.952872792113813
BovineHD0100013401	0.2311	0.2	0.23106222	0.1333	0.566419484959111
BovineHD0100013407	0.3707	0.322	0.37076472	0.2458	0.804553161714006
BovineHD0100013416	0.18	0.1333	0.18	0.1	0.468995593589281
BovineHD0100013426	0.4132	0.3833	0.41322222	0.2917	0.870907135619909
ARS-BFGL-BAC-24524	0.2538	0.2281	0.25373838	0.1491	0.607583464160034
BovineHD0100013435	0.396	0.3684	0.39594078	0.2719	0.844177824165903
Hapmap55429-rs29012753	0.396	0.3333	0.39594078	0.2719	0.844177824165903
BTB-02090792	0.3394	0.3333	0.33948222	0.2167	0.75409585644602
BTB-01702372	0.1116	0.08475	0.1116022752	0.05932	0.324739638173692
BTB-01572184	0.455	0.4	0.455	0.35	0.934068055375491
Hapmap43751-BTA-104783	0.4061	0.4333	0.40608222	0.2833	0.859908419040028
BovineHD0100013467	0.2061	0.2333	0.20616222	0.1167	0.519800130912033
BTB-01967977	0.1388	0.15	0.13875	0.075	0.384311544126497
BovineHD0100013487	0.4861	0.4333	0.48612222	0.4167	0.979884934247828
BovineHD0100013490	0.1099	0.1167	0.1098552222	0.05833	0.320779659321475
BovineHD0100013497	0.4644	0.4	0.46446222	0.3667	0.948104523339019
Hapmap42068-BTA-111564	0.2219	0.1864	0.22189118	0.1271	0.549430942221917
BTB-01202377	0.04875	0.05	0.0487500000000001	0.025	0.16866093149667
BovineHD0100013518	0.4345	0.3276	0.434478	0.319	0.903290678034873
BTA-122400-no-rs	0.1372	0.1481	0.1371672702	0.07407	0.380931740190789
Hapmap60003-rs29024905	0.1244	0.1333	0.1244502222	0.06667	0.353372026075685
BovineHD0100013544	0.1932	0.1833	0.19314222	0.1083	0.494766854061876
Hapmap27230-BTA-162491	0.4132	0.35	0.41322222	0.2917	0.870907135619909
ARS-BFGL-NGS-105365	0.48	0.4667	0.48	0.4	0.970950594454669
BovineHD0100013591	0.3394	0.2667	0.33948222	0.2167	0.75409585644602
BovineHD4100000263	0.4861	0.3667	0.48612222	0.4167	0.979884934247828
ARS-BFGL-NGS-73983	0.1099	0.08333	0.1098552222	0.05833	0.320779659321475
ARS-BFGL-BAC-16973	0.4061	0.3667	0.40608222	0.2833	0.859908419040028
Hapmap49948-BTA-29490	0.2432	0.1833	0.24324222	0.1417	0.58867370193101
BovineHD0100013637	0.2188	0.15	0.21875	0.125	0.543564443199596
BovineHD0100013654	0.362	0.339	0.36197742	0.2373	0.790521369225887
Hapmap59092-rs29024583	0.2021	0.193	0.202008	0.114	0.51186450378756
BovineHD0100013692	0.42	0.3667	0.42	0.3	0.881290899230693
ARS-BFGL-NGS-41264	0.3394	0.3333	0.33948222	0.2167	0.75409585644602
Hapmap38806-BTA-110152	0.1665	0.1167	0.1665332222	0.09167	0.442019631307153
BovineHD0100013736	0.4832	0.4167	0.48318222	0.4083	0.975599192327837
BovineHD0100013743	0.4664	0.4444	0.46640768	0.3704	0.950978728250344
BTB-01146838	0.1327	0.1071	0.1326555102	0.07143	0.371237612961135
ARS-BFGL-NGS-83459	0.3099	0.2833	0.30990222	0.1917	0.705014213119495
BovineHD0100013801	0.1528	0.1333	0.1527722222	0.08333	0.41380531875998
BovineHD0100013807	0.04875	0.05	0.0487500000000001	0.025	0.16866093149667
ARS-BFGL-NGS-49634	0.1388	0.15	0.13875	0.075	0.384311544126497
BovineHD0100013822	0.362	0.3051	0.36197742	0.2373	0.790521369225887
BovineHD0100013823	0.4644	0.3667	0.46446222	0.3667	0.948104523339019
BovineHD0100013842	0.1827	0.1695	0.18271422	0.1017	0.474361418500226
BovineHD0100013844	0.495	0.4667	0.495	0.45	0.992774453987808
BovineHD0100013846	0.2311	0.1667	0.23106222	0.1333	0.566419484959111
BovineHD0100013847	0.1653	0.1818	0.1652907438	0.09091	0.439500006848932
BovineHD0100013848	0.4988	0.45	0.49875	0.475	0.99819587904281
BovineHD0100013866	0.3488	0.2833	0.34875	0.225	0.769192829013014
BovineHD0100013867	0.4861	0.5333	0.48612222	0.4167	0.979884934247828
BovineHD0100013894	0.2188	0.25	0.21875	0.125	0.543564443199596
BTA-113021-no-rs	0.3922	0.3214	0.39225918	0.2679	0.838435102157376
BovineHD0100013904	0.2994	0.2667	0.29940222	0.1833	0.687243244869931
BTB-01077379	0.4444	0.4333	0.44442222	0.3333	0.918262497114358
BovineHD0100013920	0.4861	0.5	0.48612222	0.4167	0.979884934247828
BovineHD0100013935	0.4932	0.45	0.49320222	0.4417	0.990170532545168
BovineHD0100013943	0.18	0.1667	0.18	0.1	0.468995593589281
BovineHD0100013958	0.04875	0.05	0.0487500000000001	0.025	0.16866093149667
BovineHD0100013960	0.255	0.2	0.255	0.15	0.6098403047164
BovineHD0100013963	0.4132	0.3833	0.41322222	0.2917	0.870907135619909
Hapmap50221-BTA-112986	0.2817	0.3036	0.28167168	0.1696	0.656788929627147
BovineHD0100013985	0.495	0.3667	0.495	0.45	0.992774453987808
BTB-01615915	0.4688	0.3833	0.46875	0.375	0.954434002924965
BovineHD0100014015	0.07986	0.08333	0.0798672221999999	0.04167	0.249897371172321
BovineHD0100014035	0.2311	0.2333	0.23106222	0.1333	0.566419484959111
BovineHD0100014047	0.095	0.1	0.0950000000000001	0.05	0.286396957115956
BovineHD0100014048	0.095	0.1	0.0950000000000001	0.05	0.286396957115956
BovineHD0100014063	0.18	0.1667	0.18	0.1	0.468995593589281
BovineHD0100014071	0.2665	0.15	0.26648222	0.1583	0.630227059183509
ARS-BFGL-NGS-98459	0.07986	0.01667	0.0798672221999999	0.04167	0.249897371172321
BTB-00132601	0.42	0.4667	0.42	0.3	0.881290899230693
BovineHD0100014100	0.42	0.4667	0.42	0.3	0.881290899230693
BovineHD0100014103	0.1691	0.1186	0.1690600632	0.09322	0.44712739994266
ARS-BFGL-NGS-38261	0.3488	0.35	0.34875	0.225	0.769192829013014
BovineHD0100014108	0.1099	0.1167	0.1098552222	0.05833	0.320779659321475
ARS-BFGL-BAC-15402	0.4994	0.5254	0.49942878	0.4831	0.999175746753572
BTB-00132817	0.1932	0.15	0.19314222	0.1083	0.494766854061876
BTA-114651-no-rs	0.07986	0.08333	0.0798672221999999	0.04167	0.249897371172321
Hapmap41715-BTA-100026	0.3832	0.25	0.38316222	0.2583	0.824170198704454
BovineHD0100014163	0.1932	0.15	0.19314222	0.1083	0.494766854061876
BTB-00022097	0.3099	0.2833	0.30990222	0.1917	0.705014213119495
BovineHD0100014196	0.4102	0.3729	0.41019678	0.2881	0.866254227065928
Hapmap49829-BTA-101896	0.095	0.1	0.0950000000000001	0.05	0.286396957115956
BovineHD0100014215	0.4861	0.4667	0.48612222	0.4167	0.979884934247828
BovineHD0100014217	0.3488	0.35	0.34875	0.225	0.769192829013014
BovineHD0100014224	0.3911	0.3333	0.39114222	0.2667	0.836689385563332
BovineHD0100014237	0.2888	0.2167	0.28875	0.175	0.669015835056558
BTB-01164946	0.1691	0.1864	0.1690600632	0.09322	0.44712739994266
BovineHD0100014274	0.1665	0.1167	0.1665332222	0.09167	0.442019631307153
BTB-00022352	0.03278	0.03333	0.0327842221999999	0.01667	0.122311205390522
BovineHD0100014288	0.2432	0.15	0.24324222	0.1417	0.58867370193101
BovineHD0100014298	0.3299	0.25	0.32982222	0.2083	0.738220661303037
Hapmap41716-BTA-100042	0.2888	0.2167	0.28875	0.175	0.669015835056558
BovineHD0100014306	0.2585	0.2034	0.2584875	0.1525	0.616061355788333
BovineHD0100014307	0.2665	0.2167	0.26648222	0.1583	0.630227059183509
BovineHD0100014331	0.32	0.2667	0.32	0.2	0.721928094887362
BovineHD0100014345	0.4888	0.55	0.48875	0.425	0.983708262623186
ARS-BFGL-NGS-101533	0.3099	0.2167	0.30990222	0.1917	0.705014213119495
BovineHD0100014362	0.4444	0.3333	0.44442222	0.3333	0.918262497114358
BovineHD0100014405	0.2888	0.2833	0.28875	0.175	0.669015835056558
Hapmap42747-BTA-97910	0.4978	0.4	0.49778222	0.4667	0.996798050263943
BovineHD0100014422	0.362	0.3051	0.36197742	0.2373	0.790521369225887
ARS-BFGL-NGS-27696	0.1932	0.2167	0.19314222	0.1083	0.494766854061876
BovineHD0100014430	0.1528	0.1	0.1527722222	0.08333	0.41380531875998
ARS-BFGL-NGS-15670	0.07986	0.05	0.0798672221999999	0.04167	0.249897371172321
BovineHD0100014436	0.03278	0.03333	0.0327842221999999	0.01667	0.122311205390522
BTB-01661970	0.334	0.3559	0.33399678	0.2119	0.745098858241628
BovineHD0100014455	0.3099	0.2833	0.30990222	0.1917	0.705014213119495
BovineHD0100014466	0.4265	0.3167	0.42650222	0.3083	0.891201344564129
BovineHD0100014479	0.4173	0.3898	0.41725688	0.2966	0.877094970168965
BovineHD0100014490	0.2344	0.2034	0.23442528	0.1356	0.572598583478803
BovineHD0100014494	0.18	0.2	0.18	0.1	0.468995593589281
ARS-BFGL-NGS-80227	0.1099	0.1167	0.1098552222	0.05833	0.320779659321475
BovineHD0100014505	0.1827	0.2034	0.18271422	0.1017	0.474361418500226
BTB-01303321	0.095	0.1	0.0950000000000001	0.05	0.286396957115956
BovineHD0100014525	0.4911	0.4333	0.49110222	0.4333	0.98712487033738
BovineHD0100014533	0.1827	0.2034	0.18271422	0.1017	0.474361418500226
BovineHD0100014545	0.2061	0.2	0.20616222	0.1167	0.519800130912033
Hapmap54644-rs29022483	0.3529	0.2203	0.35290112	0.2288	0.775913561594008
BTA-100081-no-rs	0.03332	0.0339	0.0333253950000001	0.01695	0.123954832070589
BovineHD0100014584	0.3034	0.1695	0.30331008	0.1864	0.693879497191429
BovineHD0100014598	0.4861	0.5667	0.48612222	0.4167	0.979884934247828
BovineHD0100014611	0.2432	0.2167	0.24324222	0.1417	0.58867370193101
ARS-BFGL-NGS-29536	0.4173	0.2203	0.41725688	0.2966	0.877094970168965
BovineHD0100014635	0.4765	0.45	0.47654222	0.3917	0.965887859875802
ARS-BFGL-NGS-26781	0.3911	0.3333	0.39114222	0.2667	0.836689385563332
BovineHD0100014656	0.4388	0.45	0.43875	0.325	0.909736122531166
Hapmap23148-BTA-123974	0.3832	0.3833	0.38316222	0.2583	0.824170198704454
BovineHD0100014707	0.2585	0.2373	0.2584875	0.1525	0.616061355788333
BovineHD0100014709	0.2432	0.2167	0.24324222	0.1417	0.58867370193101
UA-IFASA-5103	0.4535	0.3559	0.4534875	0.3475	0.931815504241456
BTB-01743557	0.2311	0.2667	0.23106222	0.1333	0.566419484959111
BovineHD0100014748	0.4499	0.3167	0.44988222	0.3417	0.926436205542278
Hapmap42392-BTA-100065	0.3394	0.3	0.33948222	0.2167	0.75409585644602
BovineHD0100014784	0.4061	0.3	0.40608222	0.2833	0.859908419040028
BTA-100060-no-rs	0.2061	0.1667	0.20616222	0.1167	0.519800130912033
ARS-BFGL-BAC-23725	0.03278	0.03333	0.0327842221999999	0.01667	0.122311205390522
BTA-100058-no-rs	0.2061	0.2	0.20616222	0.1167	0.519800130912033
BovineHD0100014799	0.2061	0.2	0.20616222	0.1167	0.519800130912033
BovineHD0100014814	0.4144	0.3448	0.41438478	0.2931	0.872692124251177
BovineHD0100014824	0.1099	0.08333	0.1098552222	0.05833	0.320779659321475
BTA-120739-no-rs	0.06444	0.06667	0.0644382222	0.03333	0.2108261067998
ARS-BFGL-NGS-89588	0.4388	0.45	0.43875	0.325	0.909736122531166
BTB-00026002	0.4994	0.5	0.49944222	0.4833	0.999195143876905
BovineHD0100014865	0.2778	0.3	0.27782222	0.1667	0.650099813481045
ARS-BFGL-NGS-76469	0.4644	0.4333	0.46446222	0.3667	0.948104523339019
BovineHD0100014899	0.06444	0.06667	0.0644382222	0.03333	0.2108261067998
BovineHD0100014962	0.32	0.3333	0.32	0.2	0.721928094887362
Hapmap27147-BTA-124015	0.04875	0.05	0.0487500000000001	0.025	0.16866093149667
BovineHD0100014887	0.2061	0.1333	0.20616222	0.1167	0.519800130912033
Hapmap24136-BTA-124014	0.2778	0.3	0.27782222	0.1667	0.650099813481045
BovineHD0100014947	0.4911	0.4667	0.49110222	0.4333	0.98712487033738
BovineHD0100014953	0.1099	0.08333	0.1098552222	0.05833	0.320779659321475
BovineHD0100014988	0.495	0.4667	0.495	0.45	0.992774453987808
Hapmap47502-BTA-110302	0.4388	0.4167	0.43875	0.325	0.909736122531166
BovineHD0100014992	0.4444	0.4333	0.44442222	0.3333	0.918262497114358
BovineHD0100015002	0.1528	0.1	0.1527722222	0.08333	0.41380531875998
BTB-00025322	0.4718	0.4237	0.47186808	0.3814	0.959024800360945
BovineHD0100015047	0.04875	0.05	0.0487500000000001	0.025	0.16866093149667
BovineHD0100015059	0.3394	0.2667	0.33948222	0.2167	0.75409585644602
Hapmap47174-BTA-110289	0.07986	0.08333	0.0798672221999999	0.04167	0.249897371172321
BTA-110282-no-rs	0.06444	0.06667	0.0644382222	0.03333	0.2108261067998
BovineHD0100015084	0.42	0.4	0.42	0.3	0.881290899230693
ARS-BFGL-NGS-18743	0.375	0.3	0.375	0.25	0.811278124459133
BovineHD0100015120	0.1244	0.06667	0.1244502222	0.06667	0.353372026075685
Hapmap41428-BTA-110280	0.375	0.3667	0.375	0.25	0.811278124459133
ARS-BFGL-NGS-107096	0.1244	0.1333	0.1244502222	0.06667	0.353372026075685
BovineHD0100015151	0.3488	0.3167	0.34875	0.225	0.769192829013014
Hapmap50557-BTA-10774	0.3138	0.2881	0.31382798	0.1949	0.711610072789421
Hapmap53221-rs29019635	0.3615	0.2982	0.36145152	0.2368	0.789678170545108
Hapmap57738-rs29023662	0.06659	0.06897	0.0665822591999998	0.03448	0.21638367061763
BovineHD0100015205	0.4826	0.4746	0.48262752	0.4068	0.974789617180132
BovineHD0100015208	0.4444	0.3667	0.44442222	0.3333	0.918262497114358
Hapmap48975-BTA-99363	0.18	0.1667	0.18	0.1	0.468995593589281
BovineHD0100015213	0.2778	0.2667	0.27782222	0.1667	0.650099813481045
ARS-BFGL-BAC-20881	0.0655	0.0678	0.0655015800000001	0.0339	0.213588006614009
Hapmap61117-rs29023044	0.4444	0.4	0.44442222	0.3333	0.918262497114358
BovineHD0100015234	0.4265	0.3833	0.42650222	0.3083	0.891201344564129
BovineHD0100015235	0.3299	0.2833	0.32982222	0.2083	0.738220661303037
BovineHD0100015236	0.4061	0.3333	0.40608222	0.2833	0.859908419040028
BovineHD0100015239	0.1932	0.1833	0.19314222	0.1083	0.494766854061876
ARS-BFGL-NGS-106380	0.095	0.1	0.0950000000000001	0.05	0.286396957115956
BovineHD0100015255	0.4728	0.3667	0.47276222	0.3833	0.960339403877867
BovineHD0100015257	0.2188	0.2167	0.21875	0.125	0.543564443199596
BovineHD0100015260	0.3074	0.2759	0.30742782	0.1897	0.700843461126324
BovineHD0100015261	0.2188	0.2167	0.21875	0.125	0.543564443199596
BTB-00026585	0.1528	0.1	0.1527722222	0.08333	0.41380531875998
BovineHD0100015277	0.1244	0.1333	0.1244502222	0.06667	0.353372026075685
BTA-110335-no-rs	0.06659	0.06897	0.0665822591999998	0.03448	0.21638367061763
Hapmap38807-BTA-110324	0.4999	0.3966	0.49985208	0.4914	0.999786586026094
BTB-00217542	0.06659	0.06897	0.0665822591999998	0.03448	0.21638367061763
ARS-BFGL-NGS-114712	0.32	0.3333	0.32	0.2	0.721928094887362
BovineHD0100015382	0.2888	0.3167	0.28875	0.175	0.669015835056558
BovineHD0100015401	0.1665	0.15	0.1665332222	0.09167	0.442019631307153
BovineHD0100015405	0.3299	0.2833	0.32982222	0.2083	0.738220661303037
BovineHD0100015406	0.095	0.1	0.0950000000000001	0.05	0.286396957115956
ARS-BFGL-NGS-43783	0.375	0.3667	0.375	0.25	0.811278124459133
BovineHD0100015432	0.4988	0.4833	0.49875	0.475	0.99819587904281
BovineHD0100015437	0.3578	0.3333	0.35774222	0.2333	0.783719736103
BovineHD0100015446	0.3394	0.4	0.33948222	0.2167	0.75409585644602
BTB-01712147	0.4265	0.4833	0.42650222	0.3083	0.891201344564129
BovineHD0100015457	0.3665	0.45	0.36656222	0.2417	0.79785590905019
ARS-BFGL-NGS-37379	0.4328	0.3333	0.43280222	0.3167	0.900756663641501
BTA-21826-no-rs	0.2888	0.2833	0.28875	0.175	0.669015835056558
BovineHD0100015500	0.495	0.4667	0.495	0.45	0.992774453987808
BovineHD0100015501	0.495	0.4667	0.495	0.45	0.992774453987808
BovineHD0100015507	0.1244	0.1333	0.1244502222	0.06667	0.353372026075685
Hapmap47540-BTA-21819	0.4988	0.3833	0.49875	0.475	0.99819587904281
BovineHD0100015514	0.3832	0.45	0.38316222	0.2583	0.824170198704454
BovineHD0100015518	0.03278	0.03333	0.0327842221999999	0.01667	0.122311205390522
Hapmap39813-BTA-21834	0.4048	0.4182	0.40477752	0.2818	0.857891858738636
Hapmap49383-BTA-93867	0.0981	0.06897	0.0980900832	0.05172	0.293658945197288
BTB-01131178	0.4501	0.5088	0.45013518	0.3421	0.926814098525945
BTA-93863-no-rs	0.1665	0.15	0.1665332222	0.09167	0.442019631307153
BovineHD0100015593	0.4688	0.45	0.46875	0.375	0.954434002924965
BovineHD0100015606	0.495	0.5333	0.495	0.45	0.992774453987808
BovineHD0100015620	0.2702	0.2881	0.270158	0.161	0.636696513916622
BovineHD0100015646	0.2432	0.2167	0.24324222	0.1417	0.58867370193101
BovineHD0100015649	0.4132	0.45	0.41322222	0.2917	0.870907135619909
BovineHD0100015656	0.3832	0.4167	0.38316222	0.2583	0.824170198704454
BovineHD0100015666	0.3832	0.2833	0.38316222	0.2583	0.824170198704454
ARS-BFGL-NGS-115305	0.4328	0.4667	0.43280222	0.3167	0.900756663641501
Hapmap32092-BTA-149957	0.1665	0.1167	0.1665332222	0.09167	0.442019631307153
ARS-BFGL-NGS-85105	0.095	0.1	0.0950000000000001	0.05	0.286396957115956
BovineHD0100015703	0.2486	0.2182	0.2486595	0.1455	0.598463527776671
Hapmap47445-BTA-93870	0.2934	0.2857	0.29340408	0.1786	0.677004769591203
Hapmap33225-BTA-151395	0.48	0.4333	0.48	0.4	0.970950594454669
BovineHD0100015754	0.06444	0.03333	0.0644382222	0.03333	0.2108261067998
DB-50-seq-rs109398782	0.1717	0.1897	0.1716745422	0.09483	0.452389479457389
BovineHD0100015815	0.32	0.3333	0.32	0.2	0.721928094887362
BovineHD0100015829	0.2778	0.3	0.27782222	0.1667	0.650099813481045
ARS-BFGL-NGS-115307	0.1244	0.1	0.1244502222	0.06667	0.353372026075685
ARS-BFGL-NGS-87494	0.42	0.3667	0.42	0.3	0.881290899230693
BovineHD0100015887	0.18	0.1	0.18	0.1	0.468995593589281
BTA-25876-no-rs	0.3792	0.4068	0.37916472	0.2542	0.817867353488407
BovineHD0100015894	0.4265	0.3833	0.42650222	0.3083	0.891201344564129
ARS-BFGL-NGS-97046	0.2888	0.25	0.28875	0.175	0.669015835056558
BovineHD0100015954	0.32	0.3667	0.32	0.2	0.721928094887362
BTA-25809-no-rs	0.375	0.4	0.375	0.25	0.811278124459133
BovineHD0100015972	0.2994	0.3	0.29940222	0.1833	0.687243244869931
BovineHD0100015992	0.1099	0.1167	0.1098552222	0.05833	0.320779659321475
ARS-BFGL-NGS-38890	0.4444	0.4	0.44442222	0.3333	0.918262497114358
ARS-BFGL-NGS-59270	0.48	0.4333	0.48	0.4	0.970950594454669
BovineHD4100000317	0.2061	0.2333	0.20616222	0.1167	0.519800130912033
BovineHD0100016075	0.4281	0.4138	0.42802782	0.3103	0.893519453363378
BovineHD0100016081	0.18	0.1667	0.18	0.1	0.468995593589281
BovineHD0100016105	0.4846	0.3684	0.48461742	0.4123	0.977692412277316
BovineHD0100016123	0.1031	0.1091	0.103148595	0.05455	0.305419277304831
ARS-BFGL-NGS-52696	0.1244	0.06667	0.1244502222	0.06667	0.353372026075685
Hapmap39218-BTA-25795	0.1284	0.1379	0.1284262782	0.06897	0.362068083762567
ARS-BFGL-NGS-89	0.2188	0.1833	0.21875	0.125	0.543564443199596
UA-IFASA-5597	0.1244	0.1333	0.1244502222	0.06667	0.353372026075685
ARS-BFGL-NGS-18996	0.4908	0.3898	0.49080632	0.4322	0.986695374186061
BovineHD0100016232	0.1244	0.1	0.1244502222	0.06667	0.353372026075685
BovineHD0100016236	0.3488	0.3167	0.34875	0.225	0.769192829013014
BovineHD0100016238	0.4328	0.4667	0.43280222	0.3167	0.900756663641501
BovineHD4100000321	0.2888	0.3167	0.28875	0.175	0.669015835056558
BovineHD0100016261	0.4965	0.4833	0.49652222	0.4583	0.994976791354233
Hapmap59481-rs29019616	0.4965	0.3833	0.49652222	0.4583	0.994976791354233
BovineHD0100016281	0.4728	0.3333	0.47276222	0.3833	0.960339403877867
BovineHD0100016287	0.1409	0.1186	0.1409057742	0.07627	0.388897963161234
BovineHD0100016294	0.4994	0.3103	0.49940832	0.4828	0.999146217763061
Hapmap44594-BTA-25389	0.4888	0.3833	0.48875	0.425	0.983708262623186
BovineHD0100016303	0.1099	0.1167	0.1098552222	0.05833	0.320779659321475
BTA-25403-no-rs	0.3665	0.35	0.36656222	0.2417	0.79785590905019
ARS-BFGL-NGS-34519	0.4765	0.3833	0.47654222	0.3917	0.965887859875802
Hapmap38147-BTA-25404	0.4388	0.4167	0.43875	0.325	0.909736122531166
BovineHD0100016358	0.1528	0.1333	0.1527722222	0.08333	0.41380531875998
Hapmap55498-ss46527080	0.3381	0.2586	0.3381195	0.2155	0.751865089726914
BovineHD0100016374	0.199	0.1552	0.19906718	0.1121	0.506217877656714
BovineHD0100016383	0.4644	0.3	0.46446222	0.3667	0.948104523339019
ARS-BFGL-NGS-112451	0.3832	0.45	0.38316222	0.2583	0.824170198704454
BovineHD0100016404	0.3832	0.2833	0.38316222	0.2583	0.824170198704454
ARS-BFGL-NGS-87988	0.42	0.3667	0.42	0.3	0.881290899230693
BovineHD0100016421	0.4644	0.4667	0.46446222	0.3667	0.948104523339019
BovineHD0100016426	0.3578	0.3667	0.35774222	0.2333	0.783719736103
BovineHD0100016445	0.29	0.3519	0.28991838	0.1759	0.671025128744814
BovineHD0100016451	0.4061	0.4	0.40608222	0.2833	0.859908419040028
BovineHD0100016454	0.3299	0.3833	0.32982222	0.2083	0.738220661303037
BovineHD0100016466	0.2486	0.2545	0.2486595	0.1455	0.598463527776671
Hapmap50295-BTA-25892	0.4388	0.45	0.43875	0.325	0.909736122531166
BovineHD0100016474	0.4988	0.4167	0.49875	0.475	0.99819587904281
BovineHD0100016478	0.3988	0.45	0.39875	0.275	0.848548178294616
BovineHD0100016479	0.495	0.5	0.495	0.45	0.992774453987808
BovineHD0100016493	0.488	0.4655	0.48795648	0.4224	0.982554440002409
BovineHD0100016494	0.3099	0.25	0.30990222	0.1917	0.705014213119495
BovineHD0100016540	0.1626	0.1786	0.1626345918	0.08929	0.434095479115313
ARS-BFGL-NGS-40337	0.3324	0.2807	0.3323795	0.2105	0.742437385204954
BovineHD0100016547	0.2188	0.2167	0.21875	0.125	0.543564443199596
BovineHD0100016552	0.3299	0.2833	0.32982222	0.2083	0.738220661303037
BovineHD0100016570	0.2344	0.2034	0.23442528	0.1356	0.572598583478803
BovineHD0100016583	0.06444	0.06667	0.0644382222	0.03333	0.2108261067998
BovineHD0100016589	0.4888	0.4167	0.48875	0.425	0.983708262623186
BovineHD0100016593	0.0655	0.0678	0.0655015800000001	0.0339	0.213588006614009
BovineHD0100016597	0.424	0.3729	0.42402798	0.3051	0.88743604262097
BovineHD0100016619	0.455	0.5333	0.455	0.35	0.934068055375491
Hapmap36459-SCAFFOLD9563_462	0.4861	0.4	0.48612222	0.4167	0.979884934247828
BovineHD0100016628	0.07986	0.08333	0.0798672221999999	0.04167	0.249897371172321
BovineHD4100000333	0.4599	0.5167	0.45984222	0.3583	0.941263007348968
Hapmap23307-BTA-124083	0.4965	0.5167	0.49652222	0.4583	0.994976791354233
BovineHD0100016660	0.4444	0.4333	0.44442222	0.3333	0.918262497114358
BovineHD0100016669	0.375	0.4286	0.375	0.25	0.811278124459133
BovineHD0100016696	0.4265	0.3833	0.42650222	0.3083	0.891201344564129
Hapmap44172-BTA-96950	0.42	0.3667	0.42	0.3	0.881290899230693
WS1_59017371	0.06444	0.03333	0.0644382222	0.03333	0.2108261067998
Hapmap47450-BTA-96948	0.4599	0.3833	0.45984222	0.3583	0.941263007348968
BovineHD0100016719	0.2778	0.2667	0.27782222	0.1667	0.650099813481045
BovineHD0100016729	0.4082	0.3929	0.40815102	0.2857	0.863101683158207
BovineHD0100016781	0.4765	0.45	0.47654222	0.3917	0.965887859875802
BTA-31615-no-rs	0.495	0.4333	0.495	0.45	0.992774453987808
BovineHD0100016749	0.4978	0.4667	0.49778222	0.4667	0.996798050263943
BovineHD0100016769	0.4718	0.4915	0.47186808	0.3814	0.959024800360945
BovineHD0100016802	0.4328	0.4333	0.43280222	0.3167	0.900756663641501
BovineHD0100016813	0.4265	0.3167	0.42650222	0.3083	0.891201344564129
ARS-USMARC-Parent-DQ404150-rs29012530	0.361	0.3273	0.36103008	0.2364	0.789002174837834
ARS-USMARC-Parent-DQ404150-rs29012530_dup	0.3883	0.3455	0.38823008	0.2636	0.832130376171256
UA-IFASA-2169	0.4987	0.4746	0.49870968	0.4746	0.998137660247192
BovineHD0100016850	0.3099	0.2833	0.30990222	0.1917	0.705014213119495
BovineHD0100016876	0.18	0.2	0.18	0.1	0.468995593589281
BovineHD0100016878	0.5	0.5	0.5	0.5	1
BovineHD0100016882	0.4132	0.4167	0.41322222	0.2917	0.870907135619909
Hapmap48289-BTA-31617	0.3988	0.3833	0.39875	0.275	0.848548178294616
ARS-BFGL-NGS-94997	0.334	0.322	0.33399678	0.2119	0.745098858241628
BovineHD0100016919	0.05125	0.05263	0.0512545152000001	0.02632	0.175586959898921
BTB-00028383	0.457	0.431	0.45701688	0.3534	0.937067944064181
BTB-00028406	0.1528	0.1667	0.1527722222	0.08333	0.41380531875998
BovineHD0100016955	0.4499	0.4833	0.44988222	0.3417	0.926436205542278
BovineHD0100016959	0.3835	0.4138	0.38345208	0.2586	0.824626396356596
Hapmap48717-BTA-31633	0.1665	0.1833	0.1665332222	0.09167	0.442019631307153
BTB-00028647	0.2778	0.2667	0.27782222	0.1667	0.650099813481045
BTA-31629-no-rs	0.3558	0.3148	0.3558155	0.2315	0.780616989849985
BovineHD0100016992	0.3299	0.2833	0.32982222	0.2083	0.738220661303037
Hapmap31065-BTA-123406	0.32	0.3333	0.32	0.2	0.721928094887362
BovineHD0100017003	0.4388	0.45	0.43875	0.325	0.909736122531166
BTA-31638-no-rs	0.4728	0.4667	0.47276222	0.3833	0.960339403877867
BovineHD0100017020	0.1388	0.1167	0.13875	0.075	0.384311544126497
ARS-BFGL-NGS-110620	0.2815	0.2712	0.2815395	0.1695	0.656559711372723
BovineHD0100017026	0.2061	0.1667	0.20616222	0.1167	0.519800130912033
BovineHD0100017033	0.4265	0.3833	0.42650222	0.3083	0.891201344564129
BovineHD0100017049	0.4599	0.45	0.45984222	0.3583	0.941263007348968
Hapmap47563-BTA-31648	0.4265	0.4167	0.42650222	0.3083	0.891201344564129
BovineHD0100017072	0.095	0.1	0.0950000000000001	0.05	0.286396957115956
Hapmap59475-rs29014975	0.095	0.1	0.0950000000000001	0.05	0.286396957115956
BovineHD0100017076	0.095	0.1	0.0950000000000001	0.05	0.286396957115956
ARS-BFGL-NGS-36297	0.03389	0.03448	0.0338855648	0.01724	0.125650004726035
BovineHD0100017084	0.4384	0.4386	0.43846968	0.3246	0.909313817194528
BovineHD0100017085	0.3221	0.193	0.32215352	0.2018	0.725513520307089
ARS-BFGL-NGS-115239	0.4718	0.4576	0.47186808	0.3814	0.959024800360945
BovineHD0100017117	0.4688	0.4833	0.46875	0.375	0.954434002924965
BovineHD0100017119	0.32	0.3	0.32	0.2	0.721928094887362
BovineHD0100017123	0.3988	0.4167	0.39875	0.275	0.848548178294616
BovineHD0100017124	0.3832	0.35	0.38316222	0.2583	0.824170198704454
BovineHD0100017173	0.42	0.3667	0.42	0.3	0.881290899230693
BTB-02009342	0.2021	0.193	0.202008	0.114	0.51186450378756
BTA-23353-no-rs	0.1099	0.1167	0.1098552222	0.05833	0.320779659321475
ARS-BFGL-NGS-117152	0.095	0.1	0.0950000000000001	0.05	0.286396957115956
UA-IFASA-7336	0.2188	0.2167	0.21875	0.125	0.543564443199596
BovineHD0100017217	0.3394	0.3333	0.33948222	0.2167	0.75409585644602
BovineHD0100017227	0.2702	0.2542	0.270158	0.161	0.636696513916622
ARS-BFGL-NGS-63954	0.42	0.4	0.42	0.3	0.881290899230693
Hapmap57078-ss46526391	0.1099	0.1167	0.1098552222	0.05833	0.320779659321475
ARS-BFGL-NGS-30543	0.1388	0.15	0.13875	0.075	0.384311544126497
BTB-00029666	0.1932	0.15	0.19314222	0.1083	0.494766854061876
BovineHD0100017299	0.07986	0.08333	0.0798672221999999	0.04167	0.249897371172321
BovineHD0100017303	0.1244	0.1333	0.1244502222	0.06667	0.353372026075685
Hapmap42177-BTA-31679	0.4861	0.4	0.48612222	0.4167	0.979884934247828
ARS-BFGL-NGS-58051	0.1388	0.1167	0.13875	0.075	0.384311544126497
BovineHD0100017330	0.3995	0.2759	0.39955838	0.2759	0.8498039440982
BovineHD0100017331	0.3911	0.2667	0.39114222	0.2667	0.836689385563332
Hapmap35167-VSWCP1D5775A_scf01	0.4994	0.6071	0.49935918	0.4821	0.999075294581551
BovineHD0100017342	0.4688	0.4167	0.46875	0.375	0.954434002924965
ARS-BFGL-NGS-107624	0.06444	0.06667	0.0644382222	0.03333	0.2108261067998
ARS-BFGL-NGS-3821	0.3099	0.25	0.30990222	0.1917	0.705014213119495
BTB-02006134	0.3488	0.3167	0.34875	0.225	0.769192829013014
Hapmap59735-rs29016420	0.3558	0.2037	0.3558155	0.2315	0.780616989849985
BovineHD0100017398	0.457	0.3966	0.45701688	0.3534	0.937067944064181
ARS-BFGL-BAC-20015	0.2432	0.25	0.24324222	0.1417	0.58867370193101
ARS-BFGL-NGS-14821	0.2432	0.25	0.24324222	0.1417	0.58867370193101
BovineHD0100017425	0.2432	0.2167	0.24324222	0.1417	0.58867370193101
BTA-92181-no-rs	0.2665	0.2833	0.26648222	0.1583	0.630227059183509
BovineHD0100017450	0.06444	0.06667	0.0644382222	0.03333	0.2108261067998
BTB-00030962	0.2665	0.25	0.26648222	0.1583	0.630227059183509
Hapmap38402-BTA-32592	0.4965	0.45	0.49652222	0.4583	0.994976791354233
BovineHD0100017481	0.375	0.3	0.375	0.25	0.811278124459133
BovineHD0100017502	0.2188	0.2167	0.21875	0.125	0.543564443199596
BTA-31690-no-rs	0.4965	0.5167	0.49652222	0.4583	0.994976791354233
BTB-00030699	0.1244	0.1333	0.1244502222	0.06667	0.353372026075685
BovineHD0100017523	0.375	0.3276	0.375	0.25	0.811278124459133
BovineHD0100017541	0.2432	0.25	0.24324222	0.1417	0.58867370193101
BTB-00030560	0.2659	0.2456	0.26593518	0.1579	0.629261934429436
Hapmap53538-rs29018897	0.495	0.4667	0.495	0.45	0.992774453987808
BovineHD0100017572	0.4932	0.6167	0.49320222	0.4417	0.990170532545168
ARS-BFGL-NGS-2189	0.2888	0.3167	0.28875	0.175	0.669015835056558
BovineHD0100017600	0.2994	0.3	0.29940222	0.1833	0.687243244869931
Hapmap51585-BTA-32601	0.1388	0.15	0.13875	0.075	0.384311544126497
BovineHD0100017618	0.4644	0.4667	0.46446222	0.3667	0.948104523339019
BovineHD0100017625	0.2778	0.2667	0.27782222	0.1667	0.650099813481045
BovineHD0100017627	0.2188	0.1833	0.21875	0.125	0.543564443199596
BovineHD0100017639	0.2778	0.2667	0.27782222	0.1667	0.650099813481045
ARS-BFGL-NGS-40229	0.1665	0.15	0.1665332222	0.09167	0.442019631307153
BovineHD0100017648	0.1388	0.1167	0.13875	0.075	0.384311544126497
BovineHD0100017660	0.4132	0.3167	0.41322222	0.2917	0.870907135619909
BovineHD0100017668	0.1665	0.15	0.1665332222	0.09167	0.442019631307153
Hapmap42400-BTA-102731	0.4965	0.5167	0.49652222	0.4583	0.994976791354233
BovineHD0100017684	0.4132	0.3833	0.41322222	0.2917	0.870907135619909
BovineHD0100017687	0.1975	0.2222	0.19751358	0.1111	0.503225000540602
BTB-01806856	0.2432	0.2167	0.24324222	0.1417	0.58867370193101
BovineHD0100017729	0.3665	0.4167	0.36656222	0.2417	0.79785590905019
BovineHD0100017739	0.1665	0.1167	0.1665332222	0.09167	0.442019631307153
BovineHD0100017743	0.3488	0.3833	0.34875	0.225	0.769192829013014
BovineHD0100017746	0.1409	0.1186	0.1409057742	0.07627	0.388897963161234
Hapmap39200-BTA-32607	0.1913	0.1429	0.19125918	0.1071	0.491106232529019
BovineHD0100017757	0.2432	0.1833	0.24324222	0.1417	0.58867370193101
BTB-00031464	0.2091	0.2373	0.20906808	0.1186	0.525323174638361
BovineHD0100017788	0.1528	0.1667	0.1527722222	0.08333	0.41380531875998
BTB-00031535	0.4599	0.45	0.45984222	0.3583	0.941263007348968
BovineHD0100017797	0.4644	0.5333	0.46446222	0.3667	0.948104523339019
ARS-BFGL-NGS-42248	0.03278	0.03333	0.0327842221999999	0.01667	0.122311205390522
BovineHD0100017803	0.4728	0.4667	0.47276222	0.3833	0.960339403877867
ARS-BFGL-NGS-102719	0.3832	0.3833	0.38316222	0.2583	0.824170198704454
ARS-BFGL-NGS-115080	0.495	0.5333	0.495	0.45	0.992774453987808
ARS-BFGL-NGS-114995	0.04875	0.05	0.0487500000000001	0.025	0.16866093149667
ARS-BFGL-NGS-100977	0.04875	0.05	0.0487500000000001	0.025	0.16866093149667
BovineHD0100017842	0.1244	0.1	0.1244502222	0.06667	0.353372026075685
BovineHD0100017851	0.2311	0.2667	0.23106222	0.1333	0.566419484959111
BovineHD0100017856	0.1099	0.1167	0.1098552222	0.05833	0.320779659321475
ARS-BFGL-NGS-14335	0.4388	0.35	0.43875	0.325	0.909736122531166
BovineHD0100017862	0.4388	0.35	0.43875	0.325	0.909736122531166
BovineHD0100017863	0.1099	0.1167	0.1098552222	0.05833	0.320779659321475
ARS-BFGL-NGS-106011	0.4999	0.55	0.49986222	0.4917	0.999801216347209
BovineHD0100017879	0.095	0.1	0.0950000000000001	0.05	0.286396957115956
BTB-01285049	0.4765	0.45	0.47654222	0.3917	0.965887859875802
BovineHD0100017897	0.4388	0.3833	0.43875	0.325	0.909736122531166
BovineHD0100017898	0.4388	0.3833	0.43875	0.325	0.909736122531166
ARS-BFGL-NGS-112682	0.1932	0.1833	0.19314222	0.1083	0.494766854061876
BovineHD0100017904	0.4911	0.4667	0.49110222	0.4333	0.98712487033738
Hapmap60296-rs29016002	0.4614	0.3889	0.46141358	0.3611	0.943592485110731
BovineHD0100017949	0.3665	0.3833	0.36656222	0.2417	0.79785590905019
Hapmap49510-BTA-17452	0.2432	0.2167	0.24324222	0.1417	0.58867370193101
ARS-BFGL-NGS-4583	0.2061	0.2	0.20616222	0.1167	0.519800130912033
BovineHD0100017984	0.4709	0.3793	0.47086302	0.3793	0.957546133455316
Hapmap24328-BTA-108938	0.1551	0.1695	0.155134875	0.08475	0.418698856798047
BovineHD0100018009	0.4384	0.4386	0.43846968	0.3246	0.909313817194528
BTA-108948-no-rs	0.03278	0.03333	0.0327842221999999	0.01667	0.122311205390522
BovineHD0100018022	0.2702	0.2203	0.270158	0.161	0.636696513916622
BovineHD0100018030	0.255	0.2333	0.255	0.15	0.6098403047164
Hapmap49061-BTA-122268	0.1528	0.1	0.1527722222	0.08333	0.41380531875998
ARS-BFGL-NGS-44433	0.3578	0.3	0.35774222	0.2333	0.783719736103
Hapmap44333-BTA-104611	0.4962	0.5614	0.49614558	0.4561	0.994432080766743
BovineHD0100018062	0.2188	0.2143	0.21875	0.125	0.543564443199596
BovineHD0100018068	0.1349	0.1091	0.1348806942	0.07273	0.376029866595191
BovineHD0100018073	0.2994	0.2667	0.29940222	0.1833	0.687243244869931
BovineHD0100018075	0.4444	0.4	0.44442222	0.3333	0.918262497114358
ARS-BFGL-NGS-105436	0.2994	0.3	0.29940222	0.1833	0.687243244869931
BovineHD0100018098	0.4029	0.3559	0.40293582	0.2797	0.855041717435841
ARS-BFGL-NGS-3132	0.3394	0.3333	0.33948222	0.2167	0.75409585644602
BovineHD0100018111	0.2432	0.25	0.24324222	0.1417	0.58867370193101
BTB-00639971	0.3099	0.3167	0.30990222	0.1917	0.705014213119495
BovineHD0100018151	0.3299	0.35	0.32982222	0.2083	0.738220661303037
BovineHD0100018154	0.4677	0.3051	0.46769118	0.3729	0.952872792113813
BovineHD0100018155	0.1244	0.1333	0.1244502222	0.06667	0.353372026075685
BovineHD0100018159	0.4061	0.3	0.40608222	0.2833	0.859908419040028
BTB-01687859	0.4328	0.4	0.43280222	0.3167	0.900756663641501
BTB-00639914	0.3394	0.3	0.33948222	0.2167	0.75409585644602
BovineHD0100018178	0.4728	0.4	0.47276222	0.3833	0.960339403877867
BovineHD0100018193	0.334	0.322	0.33399678	0.2119	0.745098858241628
BovineHD0100018250	0.1932	0.15	0.19314222	0.1083	0.494766854061876
BovineHD0100018262	0.375	0.4333	0.375	0.25	0.811278124459133
BovineHD0100018263	0.2994	0.3333	0.29940222	0.1833	0.687243244869931
UA-IFASA-9174	0.2665	0.2833	0.26648222	0.1583	0.630227059183509
BTB-00451094	0.3138	0.3559	0.31382798	0.1949	0.711610072789421
BovineHD0100018286	0.32	0.3667	0.32	0.2	0.721928094887362
BovineHD0100018302	0.375	0.2667	0.375	0.25	0.811278124459133
ARS-BFGL-NGS-71757	0.1932	0.15	0.19314222	0.1083	0.494766854061876
BTB-00033090	0.2994	0.3	0.29940222	0.1833	0.687243244869931
BovineHD0100018335	0.2311	0.1667	0.23106222	0.1333	0.566419484959111
BTB-00033167	0.2613	0.2364	0.2612595	0.1545	0.62098791835222
BovineHD0100018355	0.3299	0.2833	0.32982222	0.2083	0.738220661303037
BovineHD0100018359	0.2994	0.3333	0.29940222	0.1833	0.687243244869931
ARS-BFGL-NGS-112971	0.1528	0.1667	0.1527722222	0.08333	0.41380531875998
BTB-00026837	0.1961	0.1525	0.19611192	0.1102	0.500518923955093
BovineHD0100018387	0.42	0.4	0.42	0.3	0.881290899230693
BovineHD0100018388	0.4444	0.4667	0.44442222	0.3333	0.918262497114358
ARS-BFGL-NGS-33635	0.4599	0.3833	0.45984222	0.3583	0.941263007348968
BTB-00027047	0.3792	0.4746	0.37916472	0.2542	0.817867353488407
BTB-00027056	0.07986	0.08333	0.0798672221999999	0.04167	0.249897371172321
BovineHD0100018415	0.07986	0.08333	0.0798672221999999	0.04167	0.249897371172321
BovineHD0100018417	0.4425	0.5254	0.4425395	0.3305	0.915436404889169
BTA-15412-no-rs	0.255	0.3	0.255	0.15	0.6098403047164
BovineHD0100018427	0.2665	0.2167	0.26648222	0.1583	0.630227059183509
ARS-BFGL-NGS-112600	0.4911	0.6	0.49110222	0.4333	0.98712487033738
BovineHD0100018434	0.424	0.4746	0.42402798	0.3051	0.88743604262097
BTB-00027149	0.4888	0.5833	0.48875	0.425	0.983708262623186
BovineHD0100018442	0.04955	0.05085	0.0495476472	0.02542	0.17087560833933
BovineHD0100018448	0.03278	0.03333	0.0327842221999999	0.01667	0.122311205390522
BTB-00027298	0.05039	0.05172	0.0503825207999999	0.02586	0.173184730289224
chr1_65462706	0.3665	0.3167	0.36656222	0.2417	0.79785590905019
chr1_65464525	0.4841	0.6429	0.48405102	0.4107	0.976866571558799
BTB-00027332	0.4644	0.5667	0.46446222	0.3667	0.948104523339019
Hapmap42852-BTA-15416	0.1116	0.1186	0.1116022752	0.05932	0.324739638173692
BovineHD0100018503	0.03278	0.03333	0.0327842221999999	0.01667	0.122311205390522
Hapmap32539-BTA-124026	0.4884	0.5763	0.48835662	0.4237	0.983136343889123
Hapmap55251-rs29014781	0.03278	0.03333	0.0327842221999999	0.01667	0.122311205390522
BovineHD0100018540	0.1932	0.15	0.19314222	0.1083	0.494766854061876
BovineHD0100018544	0.03389	0.03448	0.0338855648	0.01724	0.125650004726035
BovineHD0100018546	0.03278	0.03333	0.0327842221999999	0.01667	0.122311205390522
BTB-00027516	0.1244	0.1333	0.1244502222	0.06667	0.353372026075685
BovineHD0100018558	0.4908	0.4915	0.49080632	0.4322	0.986695374186061
BovineHD0100018561	0.1665	0.15	0.1665332222	0.09167	0.442019631307153
BovineHD0100018587	0.03278	0.03333	0.0327842221999999	0.01667	0.122311205390522
ARS-BFGL-NGS-83021	0.4728	0.4333	0.47276222	0.3833	0.960339403877867
BovineHD0100018613	0.4328	0.4	0.43280222	0.3167	0.900756663641501
BTB-00027583	0.3394	0.3667	0.33948222	0.2167	0.75409585644602
BovineHD0100018623	0.334	0.3898	0.33399678	0.2119	0.745098858241628
BTB-02069463	0.4501	0.3684	0.45013518	0.3421	0.926814098525945
BovineHD0100018626	0.4444	0.5	0.44442222	0.3333	0.918262497114358
BovineHD0100018628	0.3792	0.3729	0.37916472	0.2542	0.817867353488407
BovineHD0100018635	0.09652	0.1017	0.0965285549999999	0.05085	0.289996781832588
ARS-BFGL-NGS-3996	0.4644	0.5	0.46446222	0.3667	0.948104523339019
ARS-BFGL-NGS-115763	0.4728	0.5	0.47276222	0.3833	0.960339403877867
BovineHD0100018661	0.1099	0.1167	0.1098552222	0.05833	0.320779659321475
ARS-BFGL-NGS-43799	0.1388	0.15	0.13875	0.075	0.384311544126497
DB-57-seq-rs209106961	0.4328	0.3333	0.43280222	0.3167	0.900756663641501
Hapmap40403-BTA-15429	0.1284	0.1034	0.1284262782	0.06897	0.362068083762567
ARS-BFGL-NGS-111569	0.4265	0.25	0.42650222	0.3083	0.891201344564129
BovineHD0100018708	0.4793	0.4576	0.47931422	0.3983	0.969947467854851
BovineHD0100018716	0.4265	0.25	0.42650222	0.3083	0.891201344564129
BovineHD0100018723	0.4265	0.25	0.42650222	0.3083	0.891201344564129
Hapmap39399-BTA-33610	0.495	0.4333	0.495	0.45	0.992774453987808
BTA-33604-no-rs	0.482	0.7759	0.48202592	0.4052	0.97391124325845
ARS-BFGL-NGS-117561	0.4265	0.2833	0.42650222	0.3083	0.891201344564129
BovineHD0100018850	0.1244	0.1333	0.1244502222	0.06667	0.353372026075685
BovineHD4100000370	0.495	0.4333	0.495	0.45	0.992774453987808
Hapmap54041-ss46526276	0.32	0.2333	0.32	0.2	0.721928094887362
BovineHD0100018869	0.32	0.2333	0.32	0.2	0.721928094887362
ARS-BFGL-NGS-36705	0.2778	0.3	0.27782222	0.1667	0.650099813481045
BovineHD0100018875	0.4644	0.5	0.46446222	0.3667	0.948104523339019
Hapmap51211-BTA-33586	0.2061	0.2	0.20616222	0.1167	0.519800130912033
BovineHD0100018914	0.2432	0.1833	0.24324222	0.1417	0.58867370193101
ARS-BFGL-NGS-103348	0.4927	0.3966	0.49272782	0.4397	0.989482880738973
BTB-00033186	0.4499	0.3833	0.44988222	0.3417	0.926436205542278
ARS-BFGL-NGS-4572	0.48	0.5	0.48	0.4	0.970950594454669
BovineHD0100018969	0.3299	0.3833	0.32982222	0.2083	0.738220661303037
BTB-00032574	0.2815	0.2712	0.2815395	0.1695	0.656559711372723
BovineHD0100018970	0.4932	0.4167	0.49320222	0.4417	0.990170532545168
BovineHD0100018982	0.3099	0.25	0.30990222	0.1917	0.705014213119495
ARS-BFGL-NGS-6075	0.3911	0.5	0.39114222	0.2667	0.836689385563332
BovineHD0100018995	0.4688	0.35	0.46875	0.375	0.954434002924965
BovineHD0100019013	0.2888	0.25	0.28875	0.175	0.669015835056558
BovineHD0100019061	0.2188	0.1833	0.21875	0.125	0.543564443199596
BovineHD0100019073	0.4328	0.4	0.43280222	0.3167	0.900756663641501
BTB-00032205	0.2311	0.2	0.23106222	0.1333	0.566419484959111
BovineHD0100019093	0.2888	0.2167	0.28875	0.175	0.669015835056558
BTB-00032163	0.2466	0.2542	0.24667038	0.1441	0.594876439784237
Hapmap58284-rs29018937	0.2994	0.3	0.29940222	0.1833	0.687243244869931
BTA-33571-no-rs	0.06444	0.06667	0.0644382222	0.03333	0.2108261067998
BovineHD0100019150	0.1665	0.08333	0.1665332222	0.09167	0.442019631307153
Hapmap41826-BTA-31654	0.3299	0.2833	0.32982222	0.2083	0.738220661303037
ARS-BFGL-NGS-117312	0.4632	0.3559	0.46322528	0.3644	0.946275012926063
BovineHD0100019218	0.4978	0.4667	0.49778222	0.4667	0.996798050263943
ARS-BFGL-NGS-113914	0.4978	0.4667	0.49778222	0.4667	0.996798050263943
BovineHD0100019233	0.2061	0.1667	0.20616222	0.1167	0.519800130912033
Hapmap59754-rs29024892	0.4908	0.4237	0.49080632	0.4322	0.986695374186061
BTA-34599-no-rs	0.2188	0.1833	0.21875	0.125	0.543564443199596
ARS-BFGL-NGS-4503	0.1099	0.1167	0.1098552222	0.05833	0.320779659321475
chr1_68390942	0.4345	0.3621	0.434478	0.319	0.903290678034873
Hapmap46988-BTA-34591	0.3488	0.25	0.34875	0.225	0.769192829013014
BovineHD0100019337	0.4132	0.35	0.41322222	0.2917	0.870907135619909
ARS-BFGL-NGS-111491	0.4599	0.4167	0.45984222	0.3583	0.941263007348968
ARS-BFGL-NGS-72247	0.07986	0.08333	0.0798672221999999	0.04167	0.249897371172321
BovineHD0100019387	0.3665	0.3167	0.36656222	0.2417	0.79785590905019
BovineHD0100019390	0.1099	0.08333	0.1098552222	0.05833	0.320779659321475
BovineHD0100019431	0.4388	0.45	0.43875	0.325	0.909736122531166
BovineHD0100019448	0.2994	0.3	0.29940222	0.1833	0.687243244869931
BovineHD0100019449	0.1244	0.1333	0.1244502222	0.06667	0.353372026075685
BovineHD0100019456	0.1528	0.1667	0.1527722222	0.08333	0.41380531875998
BovineHD0100019457	0.4328	0.4	0.43280222	0.3167	0.900756663641501
BovineHD0100019472	0.2659	0.2807	0.26593518	0.1579	0.629261934429436
BovineHD0100019473	0.2665	0.25	0.26648222	0.1583	0.630227059183509
ARS-BFGL-NGS-31379	0.255	0.2667	0.255	0.15	0.6098403047164
BovineHD0100019488	0.4986	0.386	0.49861662	0.4737	0.998003283199797
BovineHD0100019521	0.4728	0.4	0.47276222	0.3833	0.960339403877867
ARS-BFGL-NGS-26771	0.32	0.2333	0.32	0.2	0.721928094887362
ARS-BFGL-NGS-100745	0.3578	0.3	0.35774222	0.2333	0.783719736103
BovineHD0100019566	0.32	0.2333	0.32	0.2	0.721928094887362
Hapmap54911-rs29023069	0.3115	0.2807	0.311502	0.193	0.707705211804179
BovineHD0100019589	0.2311	0.2	0.23106222	0.1333	0.566419484959111
ARS-BFGL-NGS-118306	0.4932	0.4833	0.49320222	0.4417	0.990170532545168
ARS-BFGL-NGS-114985	0.4988	0.5167	0.49875	0.475	0.99819587904281
BovineHD0100019679	0.255	0.2	0.255	0.15	0.6098403047164
BovineHD0100019701	0.2888	0.2167	0.28875	0.175	0.669015835056558
ARS-BFGL-NGS-115898	0.095	0.1	0.0950000000000001	0.05	0.286396957115956
BovineHD0100019706	0.18	0.1333	0.18	0.1	0.468995593589281
BovineHD0100019714	0.3911	0.3	0.39114222	0.2667	0.836689385563332
BovineHD0100019715	0.4765	0.45	0.47654222	0.3917	0.965887859875802
BovineHD0100019719	0.3988	0.3167	0.39875	0.275	0.848548178294616
ARS-BFGL-NGS-59612	0.255	0.2333	0.255	0.15	0.6098403047164
AX-18260553	0.4388	0.3833	0.43875	0.325	0.909736122531166
Hapmap38055-BTA-120751	0.4988	0.45	0.49875	0.475	0.99819587904281
DB-59-seq-rs110354400	0.375	0.4	0.375	0.25	0.811278124459133
BovineHD0100019781	0.4965	0.55	0.49652222	0.4583	0.994976791354233
BovineHD0100019784	0.4061	0.5	0.40608222	0.2833	0.859908419040028
BovineHD0100019799	0.1099	0.1167	0.1098552222	0.05833	0.320779659321475
BovineHD0100019804	0.3665	0.3833	0.36656222	0.2417	0.79785590905019
ARS-BFGL-NGS-40924	0.07986	0.08333	0.0798672221999999	0.04167	0.249897371172321
BovineHD0100019837	0.1244	0.1333	0.1244502222	0.06667	0.353372026075685
BTA-33563-no-rs	0.255	0.3	0.255	0.15	0.6098403047164
BovineHD0100019865	0.4132	0.3833	0.41322222	0.2917	0.870907135619909
ARS-BFGL-NGS-41287	0.4114	0.2982	0.4113795	0.2895	0.868074487132207
BovineHD0100019881	0.4644	0.4333	0.46446222	0.3667	0.948104523339019
chr1_69677481	0.3488	0.3833	0.34875	0.225	0.769192829013014
BovineHD0100019897	0.4061	0.3667	0.40608222	0.2833	0.859908419040028
Hapmap59820-rs29019798	0.1528	0.1667	0.1527722222	0.08333	0.41380531875998
BovineHD0100019946	0.462	0.4138	0.46196718	0.3621	0.944412551396777
BovineHD0100019947	0.4281	0.3448	0.42802782	0.3103	0.893519453363378
chr1_69802164	0.03332	0.0339	0.0333253950000001	0.01695	0.123954832070589
BovineHD0100019970	0.3099	0.2167	0.30990222	0.1917	0.705014213119495
chr1_69832336	0.07986	0.05	0.0798672221999999	0.04167	0.249897371172321
BovineHD0100019980	0.1388	0.15	0.13875	0.075	0.384311544126497
ARS-BFGL-NGS-62687	0.3911	0.3333	0.39114222	0.2667	0.836689385563332
BovineHD0100019998	0.2432	0.25	0.24324222	0.1417	0.58867370193101
ARS-BFGL-NGS-111716	0.3488	0.35	0.34875	0.225	0.769192829013014
BovineHD0100020025	0.3832	0.3833	0.38316222	0.2583	0.824170198704454
BovineHD0100020036	0.4728	0.4333	0.47276222	0.3833	0.960339403877867
BovineHD0100020044	0.1827	0.1356	0.18271422	0.1017	0.474361418500226
BovineHD0100020055	0.4499	0.55	0.44988222	0.3417	0.926436205542278
BovineHD0100020089	0.2888	0.3167	0.28875	0.175	0.669015835056558
ARS-BFGL-NGS-111271	0.3099	0.2833	0.30990222	0.1917	0.705014213119495
BovineHD0100020090	0.4905	0.3793	0.490478	0.431	0.986218719922241
ARS-BFGL-NGS-111283	0.2432	0.2167	0.24324222	0.1417	0.58867370193101
BovineHD0100020110	0.095	0.06667	0.0950000000000001	0.05	0.286396957115956
BovineHD0100020138	0.2778	0.2667	0.27782222	0.1667	0.650099813481045
ARS-BFGL-NGS-103803	0.255	0.1667	0.255	0.15	0.6098403047164
BovineHD0100020153	0.2665	0.2833	0.26648222	0.1583	0.630227059183509
BovineHD0100020157	0.1388	0.1167	0.13875	0.075	0.384311544126497
BovineHD0100020162	0.1388	0.15	0.13875	0.075	0.384311544126497
Hapmap41227-BTA-32644	0.2888	0.2833	0.28875	0.175	0.669015835056558
BovineHD0100020165	0.1576	0.1379	0.1575556718	0.08621	0.423691141803833
BovineHD0100020174	0.1528	0.1667	0.1527722222	0.08333	0.41380531875998
BovineHD0100020179	0.3578	0.3667	0.35774222	0.2333	0.783719736103
BovineHD0100020187	0.1528	0.1667	0.1527722222	0.08333	0.41380531875998
BTB-00031796	0.324	0.3051	0.32405688	0.2034	0.728676197008323
BovineHD0100020206	0.3299	0.3167	0.32982222	0.2083	0.738220661303037
Hapmap59145-ss46526952	0.1192	0.09091	0.1191799008	0.06364	0.341728012491561
BovineHD0100020286	0.3988	0.45	0.39875	0.275	0.848548178294616
BovineHD0100020289	0.4102	0.4407	0.41019678	0.2881	0.866254227065928
Hapmap50667-BTA-34616	0.3911	0.4333	0.39114222	0.2667	0.836689385563332
ARS-BFGL-NGS-80523	0.1244	0.1	0.1244502222	0.06667	0.353372026075685
BovineHD0100020325	0.3911	0.3667	0.39114222	0.2667	0.836689385563332
BovineHD0100020329	0.4048	0.3455	0.40477752	0.2818	0.857891858738636
BovineHD0100020334	0.4728	0.4333	0.47276222	0.3833	0.960339403877867
BovineHD0100020345	0.4728	0.5333	0.47276222	0.3833	0.960339403877867
ARS-BFGL-NGS-119161	0.03278	0.03333	0.0327842221999999	0.01667	0.122311205390522
BovineHD0100020373	0.3832	0.3167	0.38316222	0.2583	0.824170198704454
BovineHD0100020392	0.4932	0.45	0.49320222	0.4417	0.990170532545168
BovineHD0100020393	0.4644	0.4333	0.46446222	0.3667	0.948104523339019
BovineHD0100020443	0.3832	0.45	0.38316222	0.2583	0.824170198704454
ARS-BFGL-NGS-95516	0.3838	0.3393	0.38374158	0.2589	0.825081916778998
ARS-BFGL-NGS-5124	0.2737	0.2182	0.27367008	0.1636	0.642852756272655
[truncated: 74,947 more rows]
