# Supplementary material for: Genetic Analysis of the Conserved Population of Dengchuan Cattle Based on High Concordance SNP loci
Source: Animals (Basel). 2025 Oct 10;15(20):2937. doi: 10.3390/ani15202937 (PMC12560868; doi:10.3390/ani15202937)
Supplement: Supplementary file 1 [file animals-15-02937-s001.zip › Supplementary Table S3.xlsx]

## Sheet: Sheet1
Table 3 High contributing loci in 100 PC1s
	SNP-ID		SNP-ID
1	BovineHD1600019097	51	BovineHD0800017788
2	ARS.BFGL.NGS.45685	52	BovineHD0200032522
3	Hapmap43690.BTA.80156	53	ARS.BFGL.NGS.101320
4	Hapmap56073.rs29020550	54	ARS.BFGL.NGS.6349
5	BovineHD1000009894	55	ARS.BFGL.BAC.17954
6	BovineHD0100014033	56	Hapmap60386.rs29023534
7	BovineHD1900012265	57	chr24_35125865
8	BovineHD2400002025	58	BovineHD4100000793
9	ARS.BFGL.NGS.75856	59	ARS.BFGL.NGS.24930
10	BovineHD1700008287	60	BovineHD0200036837
11	Hapmap39420.BTA.65875	61	BovineHD0200036841
12	BovineHD0100020435	62	ARS.BFGL.NGS.84301
13	BovineHD0100019833	63	BTA.73733.no.rs
14	BovineHD1100029514	64	Hapmap51652.BTA.89898
15	BovineHD0400024235	65	BTB.00028704
16	BovineHD1000009870	66	BTB.00039698
17	BovineHD0400018269	67	ARS.BFGL.NGS.15428
18	BovineHD2900007698	68	BTB.00169916
19	BovineHD1100019580	69	X5.47676263.C.T.rs378339620
20	ARS.BFGL.NGS.101995	70	BovineHD0500015105
21	BovineHD0200028952	71	BTB.01277835
22	Hapmap52998.ss46526120	72	BovineHD4100005366
23	BovineHD2200008652	73	BovineHD1100012893
24	BTB.01506507	74	X13.51215379.C.A.rs383059709
25	DB.526.seq.rs42396980	75	ARS.USDA.AGIL.chr13.51215379.000240
26	BovineHD2800000391	76	BovineHD2500000326
27	BovineHD2800009664	77	chr18_39672288
28	BovineHD1600011687	78	Hapmap32826.BTA.146153
29	BovineHD1600011691	79	ARS.BFGL.BAC.32937
30	BovineHD1600011708	80	BovineHD2300012348
31	BovineHD1900012245	81	Hapmap33682.BTA.22091
32	BovineHD1900012253	82	BovineHD1600002367
33	STAT3_25402_1	83	BovineHD0400024236
34	STAT3_25402_2	84	BovineHD2900011504
35	STAT3_25402_3	85	ARS.BFGL.NGS.101343
36	STAT3_25402_4	86	BovineHD0100023401
37	BovineHD1900012287	87	Hapmap51498.BTA.82054
38	BovineHD1600011678	88	BovineHD1100029507
39	BTA.90140.no.rs	89	BovineHD1700005164
40	BovineHD1100029515	90	BovineHD1700005172
41	ARS.BFGL.NGS.38958	91	BovineHD1600016469
42	BovineHD0300027501	92	BovineHD2100016865
43	BovineHD2400008750	93	ARS.BFGL.NGS.32066
44	BovineHD0100015518	94	BTB.01118293
45	BovineHD0100015822	95	DB.1140.seq.rs379577848
46	Hapmap53581.rs29012683	96	BovineHD0300035376
47	BovineHD1900017937	97	Hapmap48477.BTA.80377
48	BovineHD0200032009	98	BovineHD0400034575
49	Hapmap48784.BTA.48699	99	BovineHD0100026112
50	BTB.00529060	100	BovineHD1000014722
