# Supplementary material for: Genetic Analysis of the Conserved Population of Dengchuan Cattle Based on High Concordance SNP loci
Source: Animals (Basel). 2025 Oct 10;15(20):2937. doi: 10.3390/ani15202937 (PMC12560868; doi:10.3390/ani15202937)
Supplement: Supplementary file 1 [file animals-15-02937-s001.zip › Supplementary Table S4.xlsx]

## Sheet: Sheet1
Table 4 Primary and secondary alleles at 61 loci
SNP	Primary allele	Secondary allele
BovineHD0100014033	T	C
BovineHD0100015518	A	G
BovineHD0100015822	A	C
BovineHD0100019833	A	G
BovineHD0100020435	G	A
BovineHD0100023401	C	T
BovineHD0100026112	T	C
BovineHD4100000793	A	C
BovineHD0200028952	G	A
BovineHD0200032009	G	A
BovineHD0200032522	C	T
BovineHD0200036837	C	A
BovineHD0200036841	T	C
BovineHD0300027501	C	T
BovineHD0300035376	G	A
BovineHD0400018269	G	A
BovineHD0400024235	T	C
BovineHD0400024236	A	G
BovineHD0400034575	T	C
BovineHD0500015105	C	T
BovineHD4100005366	G	A
BovineHD0800017788	A	G
BovineHD1000009870	C	A
BovineHD1000009894	T	C
BovineHD1000014722	A	G
BovineHD1100012893	C	T
BovineHD1100019580	C	T
BovineHD1100029507	G	A
BovineHD1100029514	C	T
BovineHD1100029515	A	G
BovineHD1600002367	T	C
BovineHD1600011678	T	C
BovineHD1600011687	A	G
BovineHD1600011691	A	C
BovineHD1600011708	A	G
BovineHD1600016469	T	C
BovineHD1600019097	A	G
BovineHD1700005164	A	G
BovineHD1700005172	T	C
BovineHD1700008287	T	C
chr18_39672288	T	G
BovineHD1900012245	A	C
BovineHD1900012253	A	C
STAT3_25402_1	T	G
STAT3_25402_2	T	G
STAT3_25402_3	A	C
STAT3_25402_4	A	C
BovineHD1900012265	T	C
BovineHD1900012287	T	C
BovineHD1900017937	T	C
BovineHD2100016865	T	C
BovineHD2200008652	A	G
BovineHD2300012348	A	C
BovineHD2400002025	T	C
BovineHD2400008750	A	G
chr24_35125865	T	C
BovineHD2500000326	A	G
BovineHD2800000391	T	C
BovineHD2800009664	T	C
BovineHD2900007698	A	C
BovineHD2900011504	A	G
