# Supplementary material for: Genetic Analysis of the Conserved Population of Dengchuan Cattle Based on High Concordance SNP loci
Source: Animals (Basel). 2025 Oct 10;15(20):2937. doi: 10.3390/ani15202937 (PMC12560868; doi:10.3390/ani15202937)
Supplement: Supplementary file 1 [file animals-15-02937-s001.zip › Supplementary Table S5.xlsx]

## Sheet: Sheet1
Table 5 The top 60 Dengchuan cattle screened out
	ID		ID
1	221_020026	31	287_021010
2	224_020022	32	288_022001
3	225_020015	33	290_020029
4	229_022005	34	291_021004
5	233_021018	35	292_120033
6	237_021023	36	227_121003
7	242_021022	37	228_022009
8	243_020007	38	234_021013
9	244_020006	39	236_122003
10	251_020003	40	240_020020
11	253_020031	41	248_121019
12	255_020011	42	249_020017
13	257_020001	43	256_020002
14	259_020038	44	286_020012
15	261_021002	45	238_020037
16	262_022007	46	245_021007
17	263_022008	47	271_021005
18	264_023001	48	275_021001
19	265_022010	49	277_021025
20	266_121030	50	223_020023
21	268_021017	51	232_022006
22	272_020030	52	258_122002
23	276_020034	53	267_020036
24	278_021016	54	289_021011
25	279_021020	55	246_020013
26	280_021015	56	294_120042
27	281_120009	57	230_121024
28	282_021008	58	254_020024
29	283_020019	59	222_118002
30	284_020004	60	247_120010
